# Supplementary material for: Do Online Voting Patterns Reflect Evolved Features of Human Cognition? An Exploratory Empirical Investigation
Source: PLoS One. 2015 Jun 11;10(6):e0129703. doi: 10.1371/journal.pone.0129703 (PMC4466230; doi:10.1371/journal.pone.0129703)
Supplement: S1 Dataset — The full data from the survey as a tab-delimited txt file. (TXT) [file pone.0129703.s001.txt]

id	country	age	gender	membershipduration	redditvisits	emotionalreaction	objectiveevaluation	postvotefreq	commentvotefreq	postsubmitfreq	commentsubmitfreq	votefrequency	submitfrequency	generallyacceptedopinion	interestingorunique	agreement	sharedexperience	humour	sympathyorsupport	considerateofothers	relevant	intelligent	followsrules	visibilitytoothers	postedbylikeduser	numberofupvotes	numberofdownvotes	repostedorunoriginal	disagreement	unsharedexperience	badmemories	badhumour	rudeoraggressive	immoralordamaging	irrelevant	unintelligent	doesnotfollowrules	notwishotherstosee	postedbydislikeduser	numberofdownvotes2	numberofupvotes2	expectsupvotes	facredditnorms	facempathyhumour	facprosociality	facsocinfluence	facintelligentunique	facunsharedexp	facunoriginality
1	5	Russian Federation	23	male	2 to 5 years	daily	3	4	monthly	weekly	annually	daily	2.5	2.5	4	5	4	5	4	5	5	5	5	4	5	1	4	3	4	2	1	1	2	5	4	4	5	4	1	1	2	4	5	4.25	4.4	3.4	3.25	5	1
2	6	United States	22	male	2 to 5 years	daily	3	3	daily	daily	weekly	weekly	4	3	1	3	2	3	3	3	4	3	3	3	5	1	1	3	1	1	1	1	2	2	2	1	1	1	1	1	1	1	1	2	2.4	2.2	1.5	2.33333333333333	1
3	7	Malaysia	18	female	1 to 2 years	daily	5	2	daily	weekly	annually	annually	3.5	1	2	4	4	4	5	4	3	3	3	3	5	1	2	1	4	4	1	3	4	4	4	5	2	3	5	1	1	1	1	3.5	3.8	4	1.25	3	2
4	12	United States	27	female	1 to 2 years	weekly	3	4	weekly	weekly	annually	weekly	3	2	1	5	4	2	4	2	5	4	5	3	5	1	3	1	5	3	1	1	4	5	5	3	4	3	4	1	3	2	4	3.25	2.6	4.6	2.25	4.66666666666667	1
5	13	United States	26	male	2 to 5 years	daily	3	5	daily	daily	monthly	daily	4	3	2	4	2	3	3	2	3	5	3	4	4	2	1	1	3	1	1	1	4	4	3	5	4	5	5	1	1	1	5	4.75	2.4	3.8	1	3.66666666666667	1
6	15	Sweden	23	male	1 to 2 years	daily	5	5	daily	daily	annually	weekly	4	2	1	3	3	3	3	2	4	5	3	4	5	2	1	1	3	4	1	1	2	5	5	5	2	5	5	3	1	1	5	4.75	2.4	4.2	1	2.66666666666667	1
7	16	United States	22	male	2 to 5 years	daily	2	3	weekly	daily	annually	weekly	3.5	2	1	3	4	3	3	3	5	4	5	4	5	1	1	1	2	3	3	3	5	5	5	4	5	4	5	2	1	1	2	4	2.8	5	1	4.33333333333333	3
8	19	United States	21	male	7 to 12 months	daily	1	4	weekly	daily	annually	weekly	3.5	2	1	5	3	3	5	1	2	5	1	4	3	1	1	1	1	1	1	1	2	3	1	4	1	4	1	1	1	1	2	4.25	2.6	1.8	1	2.33333333333333	1
9	20	United States	21	male	7 to 12 months	daily	3	3	daily	daily	monthly	daily	4	3	1	5	2	3	2	5	4	4	4	3	5	1	1	2	3	2	2	1	2	4	5	4	3	3	5	2	1	2	3	3.5	2.6	4	1.5	4	1.5
10	21	United States	18	male	1 to 2 years	daily	5	4	daily	daily	annually	weekly	4	2	1	5	2	4	4	4	5	5	4	5	5	4	3	1	4	2	4	2	4	5	3	5	4	5	3	2	3	1	5	5	3	4	2	4.33333333333333	3
11	22	United States	33	male	1 to 6 months	daily	4	4	weekly	weekly	monthly	weekly	3	2.5	1	4	3	1	5	3	3	2	3	2	4	1	1	1	2	4	1	1	1	3	2	2	5	1	1	1	1	1	3	1.75	2.6	2	1	4	1
12	24	United States	22	male	1 to 2 years	daily	3	4	daily	daily	weekly	daily	4	3.5	2	4	2	4	3	1	2	5	3	5	5	3	1	1	4	1	1	1	3	5	2	5	1	5	3	1	1	2	1	5	2.4	3	1.25	2.66666666666667	1
13	26	Ireland	33	male	1 to 2 years	daily	4	4	daily	daily	weekly	daily	4	3.5	3	4	3	4	4	4	5	5	3	4	4	1	2	1	3	3	2	2	2	5	5	4	3	4	1	1	1	1	4	4.25	3.6	3.6	1.25	3.33333333333333	2
14	29	Canada	18	male	7 to 12 months	daily	2	4	daily	daily	monthly	daily	4	3	1	5	3	4	3	2	4	3	3	2	5	1	2	4	3	3	1	1	3	5	5	3	3	2	3	1	1	5	2	2.5	2.6	4	3	3.66666666666667	1
15	30	United States	33	male	7 to 12 months	daily	5	3	daily	daily	monthly	weekly	4	2.5	3	4	5	4	4	2	5	1	5	3	3	1	2	2	5	4	1	3	4	5	4	4	5	3	5	1	2	1	4	2.75	3.6	4.6	1.75	4.66666666666667	2
16	33	United Kingdom	28	male	2 to 5 years	daily	3	4	daily	daily	annually	daily	4	2.5	2	5	3	3	3	3	4	4	4	3	4	2	3	3	4	2	3	2	3	5	4	4	4	3	4	3	3	3	5	3.5	2.8	4	3	4.33333333333333	2.5
17	34	United Kingdom	22	other	2 to 5 years	daily	4	3	daily	daily	annually	weekly	4	2	2	3	4	3	3	3	5	5	3	4	4	2	2	2	4	4	1	3	5	5	5	4	3	4	5	4	2	2	4	4.25	3	5	2	3	2
18	35	United States	35	male	more than 5 years	daily	5	4	daily	daily	monthly	daily	4	3	4	5	2	3	5	4	3	5	5	5	5	1	2	4	5	1	1	1	4	5	2	5	5	5	2	1	1	4	4	5	3.6	3.2	2.75	5	1
19	36	Spain	20	male	2 to 5 years	daily	3	5	daily	daily	annually	monthly	4	1.5	2	5	2	1	3	3	1	5	4	5	1	1	1	4	4	2	1	1	4	5	2	4	3	4	1	1	1	3	5	4.5	2.2	2.6	2.25	4	1
20	37	United States	39	female	2 to 5 years	daily	5	4	daily	daily	monthly	monthly	4	2	3	5	4	5	3	4	4	5	3	4	4	1	3	3	3	4	1	1	2	5	4	5	4	5	1	1	3	3	5	4.75	3.8	3.2	3	4	1
21	39	United States	25	male	1 to 2 years	daily	3	5	weekly	weekly	annually	monthly	3	1.5	1	4	2	3	3	2	4	5	5	3	5	1	1	1	4	2	2	1	4	5	3	5	5	4	5	1	1	1	1	4.25	2.2	4.2	1	4.66666666666667	1.5
22	40	United Kingdom	49	female	7 to 12 months	daily	2	4	daily	daily	weekly	daily	4	3.5	1	5	1	5	5	3	5	5	3	4	5	2	1	1	5	1	1	1	3	4	4	4	3	4	4	2	1	1	3	4.25	3	4	1	3.66666666666667	1
23	41	United States	22	male	2 to 5 years	daily	3	4	daily	daily	weekly	daily	4	3.5	1	5	2	1	1	1	2	5	2	5	5	3	2	4	5	2	1	1	2	5	3	5	3	5	4	3	1	1	5	5	1.2	3.2	2	3.33333333333333	1
24	42	United States	23	male	2 to 5 years	daily	5	5	daily	daily	annually	weekly	4	2	1	5	4	3	5	2	4	5	4	4	5	1	1	1	5	2	1	1	5	5	4	5	5	5	5	1	1	1	4	4.75	3	4.6	1	4.66666666666667	1
25	43	United States	32	male	2 to 5 years	daily	3	4	daily	daily	monthly	daily	4	3	2	4	3	3	4	3	4	4	4	4	5	2	1	3	4	3	2	1	4	5	5	5	5	4	4	4	1	3	3	4.25	3	4.4	2	4.33333333333333	1.5
26	44	United States	25	female	1 to 2 years	daily	2	3	daily	daily	weekly	monthly	4	2.5	2	5	4	3	4	4	2	5	4	4	4	1	1	2	1	2	1	1	4	5	5	4	4	4	4	2	1	4	5	4.25	3.4	4	2	4.33333333333333	1
27	46	United States	31	female	1 to 2 years	daily	3	3	daily	daily	annually	daily	4	2.5	1	3	4	5	5	2	2	3	4	5	1	3	1	1	5	4	1	2	4	4	2	5	5	5	2	2	2	2	5	4.5	3.4	2.8	1.5	4	1.5
28	47	United States	29	male	2 to 5 years	daily	1	5	daily	daily	weekly	daily	4	3.5	1	3	1	1	1	1	1	5	3	5	1	1	1	1	5	1	1	1	1	5	1	5	1	5	1	1	1	1	1	5	1	1.8	1	2.33333333333333	1
29	51	Canada	21	male	7 to 12 months	daily	2	4	daily	daily	monthly	weekly	4	2.5	1	4	3	2	3	2	3	4	4	3	3	2	4	4	5	2	1	1	3	5	3	2	5	2	1	2	3	3	4	2.75	2.2	3	3.5	4.33333333333333	1
30	54	United States	27	female	7 to 12 months	daily	5	5	daily	daily	monthly	daily	4	3	1	4	4	2	4	4	4	5	4	5	4	1	1	4	1	1	1	1	2	4	4	5	4	4	3	2	1	1	3	4.75	3	3.4	1.75	4	1
31	60	United States	22	male	2 to 5 years	daily	2	3	daily	daily	annually	weekly	4	2	1	5	2	1	2	1	2	5	5	5	5	1	1	1	5	2	1	1	2	4	4	5	5	5	1	1	1	1	2	5	1.4	2.6	1	5	1
32	61	United States	26	male	1 to 2 years	daily	5	5	daily	daily	weekly	weekly	4	3	1	4	3	3	4	4	4	5	5	4	5	4	1	1	4	2	3	3	5	5	5	5	5	5	5	4	1	1	5	4.75	3	4.8	1	4.66666666666667	3
33	63	Philippines	24	male	2 to 5 years	daily	5	2	daily	daily	weekly	daily	4	3.5	5	5	3	5	5	5	5	5	2	1	5	5	5	2	3	3	3	3	3	3	3	3	3	3	3	3	3	3	3	3	4.6	3.4	3.25	3.33333333333333	3
34	65	United States	18	male	7 to 12 months	daily	3	2	daily	daily	weekly	weekly	4	3	2	3	3	2	3	2	2	4	2	3	4	2	2	2	2	4	2	3	3	3	2	3	4	3	4	4	4	4	4	3.25	2.4	2.8	3	3	2.5
35	66	United States	35	male	2 to 5 years	daily	1	5	daily	daily	monthly	weekly	4	2.5	1	5	3	1	3	1	4	4	4	4	4	1	1	1	1	1	1	1	1	5	4	4	4	4	1	1	1	1	3	4	1.8	3	1	4.33333333333333	1
36	67	United States	18	female	2 to 5 years	daily	3	2	daily	daily	annually	daily	4	2.5	2	3	4	4	4	5	4	4	4	4	5	2	3	1	2	3	1	1	2	5	4	3	2	3	5	2	1	3	4	3.5	3.8	4	2	3	1
37	69	United States	23	male	1 to 2 years	daily	3	5	daily	daily	weekly	daily	4	3.5	2	4	3	2	3	1	4	5	4	4	3	1	1	1	4	4	1	2	5	5	4	5	4	4	1	2	1	1	4	4.5	2.2	3.8	1	4	1.5
38	70	Netherlands	26	male	2 to 5 years	daily	1	5	daily	daily	annually	daily	4	2.5	1	5	3	3	1	1	1	5	5	5	3	1	1	1	5	1	1	1	1	1	1	5	5	5	5	1	1	1	5	5	1.8	1.8	1	5	1
39	71	United Kingdom	33	female	more than 5 years	daily	4	4	daily	daily	monthly	weekly	4	2.5	1	5	4	4	4	4	4	4	5	4	5	3	3	3	1	1	1	1	1	4	3	4	2	3	4	2	1	1	1	3.75	3.4	3.2	2	4	1
40	76	United States	53	male	2 to 5 years	daily	3	5	daily	daily	monthly	weekly	4	2.5	3	5	5	4	5	3	4	5	5	4	4	3	1	1	1	5	1	3	1	5	5	2	5	1	1	1	1	1	5	3	4	3.2	1	5	2
41	77	United States	37	male	2 to 5 years	daily	5	3	daily	daily	monthly	daily	4	3	2	5	5	5	3	5	5	5	5	5	5	4	1	5	4	5	2	2	5	2	3	5	5	5	5	5	5	5	5	5	4	4	4	5	2
42	79	United States	22	male	7 to 12 months	daily	3	4	daily	daily	annually	daily	4	2.5	1	3	3	3	3	4	4	4	3	4	4	1	1	1	2	4	1	1	4	3	4	3	2	4	3	1	1	1	4	3.75	2.8	3.6	1	2.66666666666667	1
43	80	United States	37	female	2 to 5 years	daily	4	2	daily	weekly	annually	annually	3.5	1	2	4	4	3	3	3	3	1	3	1	1	1	1	1	1	1	1	1	1	1	1	1	1	1	1	1	1	1	1	1	3	1.4	1	2.66666666666667	1
44	81	United States	18	male	1 to 6 months	daily	4	4	weekly	daily	annually	monthly	3.5	1.5	1	4	2	4	4	3	3	5	3	3	4	1	1	1	4	1	1	1	2	4	3	5	3	5	3	1	1	1	2	4.5	2.8	3	1	3.33333333333333	1
45	82	United States	19	male	1 to 2 years	daily	5	4	daily	weekly	annually	annually	3.5	1	3	5	4	4	5	3	4	4	4	2	3	2	3	1	4	2	3	4	5	5	4	5	4	4	4	3	3	2	4	3.75	3.8	4.4	2.25	4.33333333333333	3.5
46	84	United States	20	male	2 to 5 years	daily	2	5	daily	daily	annually	weekly	4	2	1	4	2	2	2	2	4	5	4	5	2	2	2	2	4	4	2	2	2	4	4	5	2	5	2	2	2	2	4	5	1.8	3.2	2	3.33333333333333	2
47	85	United States	29	female	1 to 6 months	daily	2	5	weekly	daily	annually	weekly	3.5	2	2	5	3	4	4	2	5	3	3	2	5	1	1	3	3	2	1	1	5	5	1	3	2	5	2	1	1	1	3	3.25	3	3.6	1.5	3.33333333333333	1
48	87	United States	18	male	2 to 5 years	daily	2	5	daily	daily	annually	annually	4	1	1	3	5	3	4	2	2	4	2	4	5	1	3	1	5	3	3	3	2	1	1	3	2	4	3	2	1	1	5	3.75	3	1.8	1.5	2.33333333333333	3
49	90	United States	18	male	2 to 5 years	daily	3	3	weekly	daily	weekly	daily	3.5	3.5	3	4	4	4	4	4	4	4	4	3	5	2	3	3	2	3	2	2	4	4	4	4	4	4	4	3	4	2	4	3.75	3.8	4	3	4	2
50	91	United States	22	female	2 to 5 years	daily	3	4	daily	daily	monthly	weekly	4	2.5	1	5	2	3	4	1	2	5	4	5	5	1	1	1	4	1	2	1	2	5	3	5	3	5	4	1	1	1	3	5	2.2	3.2	1	4	1.5
51	92	United States	26	male	2 to 5 years	daily	3	5	daily	daily	weekly	daily	4	3.5	3	5	4	4	5	1	4	5	5	5	5	3	3	2	5	4	2	1	4	5	3	5	5	5	4	2	2	2	4	5	3.4	4	2.25	5	1.5
52	93	United States	23	male	2 to 5 years	daily	1	5	daily	daily	weekly	daily	4	3.5	1	3	1	3	3	3	3	3	1	3	3	2	1	1	5	1	1	1	3	5	1	5	2	5	1	1	1	1	5	4	2.2	2.6	1	2	1
53	95	United States	23	female	1 to 2 years	daily	4	4	weekly	weekly	annually	monthly	3	1.5	1	5	1	1	4	4	4	5	5	4	5	5	1	1	4	2	1	1	2	3	2	4	2	5	1	1	1	1	2	4.5	2.2	2.4	1	4	1
54	96		64	male	2 to 5 years	daily	3	5	daily	daily	annually	weekly	4	2	1	5	1	4	2	1	4	5	4	1	5	1	1	1	1	1	1	1	4	5	1	4	5	1	1	1	1	1	5	2.75	1.8	3	1	4.66666666666667	1
55	97	United States	19	female	1 to 2 years	daily	4	3	daily	daily	weekly	daily	4	3.5	1	4	3	3	2	2	2	4	5	2	2	1	2	2	5	3	1	1	2	5	3	2	5	2	4	3	1	1	4	2.5	2.2	3.2	1.5	4.66666666666667	1
56	98	United States	28	male	2 to 5 years	daily	3	4	daily	daily	monthly	weekly	4	2.5	1	4	2	2	3	1	2	5	4	4	5	1	2	2	5	3	2	2	2	4	3	5	4	4	1	3	2	2	5	4.5	1.8	2.4	2	4	2
57	101	Germany	22	male	1 to 2 years	daily	5	4	daily	daily	monthly	weekly	4	2.5	1	5	3	5	4	3	3	4	3	3	5	1	2	3	2	3	2	3	3	3	4	4	2	4	4	1	2	3	2	3.75	3.2	3.4	2.5	3.33333333333333	2.5
58	104	United States	27	male	2 to 5 years	daily	3	5	daily	daily	monthly	weekly	4	2.5	1	5	2	2	3	4	5	4	4	3	4	2	2	1	3	2	1	1	2	5	3	3	2	3	3	1	1	2	3	3.25	2.4	3.6	1.5	3.66666666666667	1
59	106	France	53	male	1 to 6 months	daily	3	3	weekly	daily	weekly	weekly	3.5	3	2	4	3	1	3	3	4	5	4	4	5	2	3	3	1	3	1	1	4	4	4	4	4	4	5	1	2	3	1	4.25	2.4	4.2	2.75	4	1
60	110	United States	54	male	2 to 5 years	daily	4	5	daily	daily	monthly	daily	4	3	3	5	4	4	4	4	5	5	4	4	5	3	2	3	3	3	3	3	4	4	4	5	4	5	3	3	3	3	4	4.75	3.8	4	2.75	4.33333333333333	3
61	112	United Kingdom	21	female	1 to 2 years	daily	2	2	weekly	weekly	annually	monthly	3	1.5	1	5	4	2	3	2	1	2	4	2	3	1	2	1	2	1	1	1	1	1	1	1	1	1	1	1	1	1	1	1.5	2.4	1	1.25	3.33333333333333	1
62	114	United States	27	male	1 to 2 years	daily	3	5	daily	daily	daily	daily	4	4	1	5	3	2	3	1	4	5	4	5	5	3	1	1	5	3	1	1	1	5	3	5	3	5	5	4	1	1	5	5	2	3.6	1	4	1
63	115	United States	18	male	1 to 2 years	daily	2	5	daily	daily	monthly	weekly	4	2.5	2	4	3	1	1	1	2	5	3	4	5	4	1	1	4	2	1	1	1	4	2	5	2	4	5	2	2	1	5	4.5	1.6	2.8	1.25	3	1
64	116	United States	24	male	2 to 5 years	daily	4	4	daily	daily	annually	weekly	4	2	2	4	4	1	3	4	3	4	4	1	4	1	4	4	3	4	1	1	4	5	4	2	5	1	1	1	4	2	2	2	2.8	3.4	3.5	4.33333333333333	1
65	117	United Kingdom	25	female	2 to 5 years	daily	4	4	daily	daily	monthly	daily	4	3	2	4	5	3	3	5	4	4	4	4	5	4	2	3	3	4	2	2	4	5	4	4	4	5	4	1	1	3	4	4.25	3.6	4.2	2.25	4	2
66	118	United States	19	male	1 to 2 years	daily	3	5	daily	daily	annually	weekly	4	2	1	5	1	4	4	4	4	5	4	5	4	2	1	3	4	2	1	1	3	4	2	5	4	5	3	1	2	2	4	5	2.8	3.2	2	4.33333333333333	1
67	119	Czech Republic	21	other	1 to 2 years	daily	5	5	daily	daily	annually	weekly	4	2	1	5	4	5	5	3	4	5	4	4	5	4	4	3	5	2	1	1	4	5	2	5	1	4	1	1	4	3	5	4.5	3.6	3.2	3.5	3.33333333333333	1
68	120	United States	24	female	1 to 2 years	daily	4	4	daily	daily	monthly	weekly	4	2.5	1	5	4	5	3	3	2	4	4	4	2	1	5	2	5	4	2	1	4	4	2	5	4	5	2	1	1	5	5	4.5	3.2	2.8	3.25	4.33333333333333	1.5
69	122	United States	22	female	2 to 5 years	daily	4	5	weekly	daily	monthly	daily	3.5	3	2	5	4	4	2	4	4	4	4	4	5	1	1	1	4	2	1	1	4	5	4	4	3	3	4	1	1	1	4	3.75	3.2	4.2	1	4	1
70	124	United States	35	male	1 to 2 years	daily	1	4	daily	daily	annually	weekly	4	2	2	5	2	1	4	1	3	5	3	1	1	1	1	1	4	2	4	1	4	4	1	1	3	1	1	1	1	1	5	2	2	2.6	1	3.66666666666667	2.5
71	125	Australia	26	male	1 to 2 years	daily	4	3	daily	daily	annually	weekly	4	2	1	4	3	3	2	1	4	5	4	5	4	1	2	3	5	4	1	2	4	5	4	5	3	4	5	2	3	2	5	4.75	2	4.4	2.5	3.66666666666667	1.5
72	126	United States	22	female	2 to 5 years	daily	2	3	weekly	weekly	annually	annually	3	1	1	4	4	3	4	4	4	4	5	4	5	1	2	2	3	3	1	1	4	5	3	2	4	2	4	1	1	1	5	3	3.2	4	1.5	4.33333333333333	1
73	127	United States	22	female	7 to 12 months	daily	5	5	weekly	daily	annually	annually	3.5	1	1	5	4	3	4	5	5	5	5	5	5	2	1	3	1	4	1	1	4	5	5	5	5	5	2	1	1	5	5	5	3.4	4.2	2.5	5	1
74	128	United States	23	male	2 to 5 years	daily	4	5	daily	daily	annually	monthly	4	1.5	3	5	4	4	4	4	4	5	5	4	5	4	1	2	4	3	1	1	1	5	2	5	5	2	4	4	1	1	5	4	3.8	3.2	1.25	5	1
75	130	United States	37	female	1 to 6 months	daily	4	4	daily	daily	monthly	daily	4	3	3	5	5	4	5	5	5	5	5	3	5	1	1	1	5	5	1	1	5	5	5	3	4	4	1	1	1	1	5	3.75	4.4	4.2	1	4.66666666666667	1
76	131	United Kingdom	21	female	1 to 6 months	daily	4	5	daily	daily	weekly	daily	4	3.5	1	4	4	4	3	5	5	4	4	3	5	2	1	1	3	3	1	2	4	5	2	5	4	2	2	1	1	1	2	3.5	3.4	3.6	1	4	1.5
77	134	United Kingdom	22	male	1 to 6 months	weekly	3	3	annually	annually	annually	annually	1	1	1	5	1	2	1	1	1	1	3	1	1	1	1	1	4	3	1	1	4	4	4	3	1	1	1	1	1	1	4	1.5	1.2	2.8	1	3	1
78	136	New Zealand	31	male	2 to 5 years	daily	3	4	daily	daily	monthly	weekly	4	2.5	2	4	2	3	4	3	5	5	4	4	5	3	2	2	3	2	2	1	4	5	5	5	5	5	4	2	3	2	4	4.75	2.8	4.6	2.25	4.33333333333333	1.5
79	137	Brazil	25	male	1 to 6 months	daily	4	5	daily	daily	monthly	weekly	4	2.5	1	5	1	3	5	1	1	4	3	1	5	2	2	1	1	1	1	1	3	5	2	3	1	4	2	1	2	1	3	3	2.2	2.6	1.5	3	1
80	138	United States	22	female	1 to 2 years	daily	4	4	daily	daily	monthly	daily	4	3	2	3	3	1	4	4	5	5	5	5	5	1	3	3	1	3	1	1	1	5	5	5	4	4	4	1	1	1	3	4.75	2.8	4	2	4	1
81	139	United States	22	female	1 to 2 years	daily	4	3	daily	daily	monthly	weekly	4	2.5	3	5	3	4	4	5	4	5	3	3	4	1	1	2	5	2	1	1	5	5	4	5	5	3	3	1	1	4	3	4	3.8	4.2	2	4.33333333333333	1
82	140	United States	21	male	2 to 5 years	daily	5	4	daily	daily	weekly	daily	4	3.5	3	3	3	3	3	3	3	3	3	3	3	3	3	3	3	3	3	3	3	3	3	3	3	3	3	3	3	3	3	3	3	3	3	3	3
83	141	United States	20	other	7 to 12 months	daily	3	3	annually	annually	annually	annually	1	1	1	1	1	1	1	1	1	1	1	1	1	1	1	1	1	1	1	1	1	1	1	1	1	1	1	1	1	1	1	1	1	1	1	1	1
84	142	United States	22	male	1 to 2 years	daily	3	4	daily	daily	monthly	weekly	4	2.5	1	4	3	3	3	1	2	5	5	4	5	1	1	2	4	2	1	1	5	5	3	5	3	4	2	1	1	2	5	4.5	2.2	3.4	1.5	4	1
85	146	Canada	36	male	2 to 5 years	daily	4	4	monthly	weekly	annually	weekly	2.5	2	1	1	1	1	1	1	1	1	1	1	1	1	1	1	1	1	1	1	1	1	1	1	1	1	1	1	1	1	1	1	1	1	1	1	1
86	147	United States	21	female	1 to 2 years	daily	5	2	weekly	daily	annually	monthly	3.5	1.5	1	5	4	4	4	5	3	3	2	1	5	1	1	1	5	2	1	1	1	1	3	3	1	1	1	1	1	1	1	2	3.6	1.8	1	2.66666666666667	1
87	149	Canada	26	male	2 to 5 years	daily	3	3	daily	daily	annually	monthly	4	1.5	1	3	1	2	2	1	2	3	3	4	3	1	1	1	4	1	1	1	1	1	1	4	4	4	2	1	1	1	3	3.75	1.4	1.4	1	3.33333333333333	1
88	150	United States	19	male	1 to 6 months	daily	2	4	daily	daily	monthly	monthly	4	2	2	5	5	5	5	3	3	5	5	3	5	3	5	5	5	3	1	1	5	5	1	5	5	3	2	1	2	1	5	4	4	3.2	3.25	5	1
89	153	United States	23	female	2 to 5 years	daily	5	5	daily	daily	annually	annually	4	1	3	4	4	4	4	4	4	5	4	5	4	4	1	1	5	1	1	1	2	5	5	5	4	5	2	1	1	1	4	5	3.8	3.6	1	4	1
90	154	United States	18	female	1 to 2 years	daily	5	4	daily	daily	monthly	weekly	4	2.5	1	5	4	4	3	2	4	5	5	3	5	2	2	4	2	4	2	2	3	5	3	4	5	3	5	2	1	4	3	3.75	2.8	4	2.75	5	2
91	155	Canada	21	female	1 to 2 years	daily	4	3	daily	daily	monthly	weekly	4	2.5	2	4	4	4	3	3	4	5	3	4	5	2	3	1	4	3	1	2	3	5	4	4	2	4	2	2	2	1	3	4.25	3.2	3.6	1.75	3	1.5
92	156	United States	30	female	2 to 5 years	daily	4	5	monthly	monthly	annually	monthly	2	1.5	1	5	2	2	3	4	4	5	4	4	5	1	1	1	4	2	1	1	1	5	5	5	2	5	4	1	1	1	3	4.75	2.4	3.8	1	3.66666666666667	1
93	157	United States	31	female	2 to 5 years	daily	5	2	daily	daily	annually	annually	4	1	1	4	4	4	4	3	3	5	5	4	5	1	2	2	2	4	1	4	4	5	3	5	5	2	4	1	2	4	4	4	3.2	3.8	2.5	4.66666666666667	2.5
94	158	United States	20	male	2 to 5 years	daily	1	4	weekly	weekly	annually	weekly	3	2	1	1	1	1	4	1	1	1	3	2	3	1	1	1	1	1	1	1	5	2	1	2	1	4	1	1	1	1	1	2.25	1.6	2	1	1.66666666666667	1
95	159	United States	24	female	2 to 5 years	daily	2	5	daily	daily	annually	monthly	4	1.5	3	4	4	4	3	4	5	1	5	4	3	1	1	1	5	5	5	1	5	5	5	4	5	4	2	1	1	1	1	3.25	3.6	4.4	1	4.66666666666667	3
96	160	United States	18	male	1 to 6 months	daily	5	2	daily	daily	weekly	weekly	4	3	1	4	5	4	4	5	5	3	3	2	4	3	2	1	1	3	2	2	4	4	4	2	2	2	2	2	2	2	2	2.25	3.8	3.8	1.75	3	2
97	162	United States	52	male	2 to 5 years	daily	2	5	weekly	weekly	annually	monthly	3	1.5	1	5	3	1	3	1	5	5	5	5	5	1	1	1	3	1	1	1	2	5	5	5	4	5	1	1	1	1	3	5	1.8	3.6	1	4.66666666666667	1
98	163	United States	25	female	2 to 5 years	daily	5	5	daily	weekly	annually	monthly	3.5	1.5	2	4	3	3	3	3	4	4	3	3	4	4	1	2	3	4	3	5	5	5	5	5	3	4	5	3	1	1	3	4	2.8	4.8	1.25	3.33333333333333	4
99	165	United States	26	male	7 to 12 months	daily	4	4	daily	daily	annually	daily	4	2.5	1	4	4	4	4	4	4	5	5	5	5	1	2	3	5	3	2	1	3	5	4	5	3	5	2	1	1	1	5	5	3.4	3.6	1.75	4	1.5
100	167	United States	23	female	2 to 5 years	daily	5	5	daily	daily	annually	annually	4	1	3	3	5	5	5	5	5	5	3	4	5	1	2	2	5	3	3	3	5	5	5	5	4	4	5	1	1	1	3	4.5	4.6	5	1.5	3.33333333333333	3
101	168	United Kingdom	21	female	2 to 5 years	daily	4	4	daily	daily	annually	annually	4	1	3	5	3	3	4	2	5	5	4	4	5	1	1	1	5	3	1	1	4	5	5	4	3	4	5	3	2	4	5	4.25	3	4.8	2	4	1
102	170	United States	27	male	1 to 2 years	daily	2	3	weekly	weekly	annually	annually	3	1	2	4	3	3	3	3	3	4	3	3	4	2	1	1	3	2	1	1	3	4	2	3	3	2	3	1	1	1	2	3	2.8	3	1	3.33333333333333	1
103	171	United States	26	female	1 to 2 years	daily	4	3	daily	daily	weekly	weekly	4	3	2	3	3	4	4	3	5	4	4	3	4	1	3	2	4	2	1	1	4	5	5	4	3	2	2	1	2	2	4	3.25	3.2	4.2	2.25	3.33333333333333	1
104	172	United States	23	female	1 to 2 years	daily	4	4	daily	daily	annually	monthly	4	1.5	4	5	5	4	5	5	4	5	5	5	4	1	1	1	4	5	2	3	5	5	5	5	4	5	4	1	3	1	5	5	4.6	4.6	1.5	4.66666666666667	2.5
105	173	United States	23	female	1 to 2 years	daily	4	4	daily	daily	monthly	monthly	4	2	2	3	5	5	5	4	5	5	5	3	5	1	1	1	1	1	1	1	4	5	5	2	2	2	5	1	1	1	2	3	4.2	4.8	1	3.33333333333333	1
106	174	United States	20	male	1 to 2 years	daily	3	4	daily	daily	annually	daily	4	2.5	1	5	3	3	2	4	5	5	4	2	5	1	1	1	5	3	1	1	4	5	5	5	2	5	3	1	1	1	4	4.25	2.6	4.4	1	3.66666666666667	1
107	175	United States	20	male	1 to 2 years	daily	4	5	daily	daily	annually	monthly	4	1.5	1	5	2	1	4	3	5	5	5	5	5	1	1	1	1	1	1	4	5	5	5	5	3	3	4	1	1	1	4	4.5	2.2	4.8	1	4.33333333333333	2.5
108	176	United States	27	female	2 to 5 years	daily	3	3	monthly	weekly	annually	weekly	2.5	2	1	4	2	1	3	3	2	3	1	2	5	1	1	1	1	2	1	1	1	4	4	2	1	4	5	1	1	1	1	2.75	2	3.2	1	2	1
109	177	United States	24	female	1 to 2 years	weekly	4	3	weekly	weekly	annually	annually	3	1	3	4	5	5	5	5	5	5	5	3	4	1	4	3	3	4	2	2	4	4	4	3	3	3	4	1	2	2	4	3.5	4.6	4.2	2.75	4	2
110	178	United States	57	female	2 to 5 years	daily	4	2	daily	daily	annually	annually	4	1	1	3	4	4	4	4	4	4	4	5	2	1	1	1	3	4	2	2	4	5	2	4	3	4	1	1	1	1	1	4.25	3.4	3.2	1	3.33333333333333	2
111	179	United States	21	female	more than 5 years	daily	4	5	daily	daily	annually	monthly	4	1.5	1	4	3	3	2	2	4	3	4	4	5	1	1	1	3	2	1	1	3	4	4	2	4	3	4	1	1	1	5	3	2.2	3.8	1	4	1
112	180	United States	22	female	1 to 2 years	daily	5	5	daily	daily	monthly	weekly	4	2.5	1	4	3	2	2	2	3	5	4	2	4	1	1	2	2	3	1	1	4	5	5	5	4	2	2	3	3	2	2	3.5	2	3.8	2	4	1
113	181	United States	53	male	2 to 5 years	daily	3	3	daily	daily	annually	annually	4	1	1	4	4	3	4	4	4	4	3	3	4	1	1	1	1	2	1	1	2	4	1	1	1	1	2	1	1	1	1	2.25	3.2	2.6	1	2.66666666666667	1
114	182	United States	32	female	more than 5 years	daily	2	5	daily	daily	monthly	daily	4	3	1	5	1	2	2	1	2	5	3	5	5	3	1	1	1	1	1	1	3	5	2	5	2	5	1	1	1	1	2	5	1.4	2.6	1	3.33333333333333	1
115	183	United States	27	female	1 to 2 years	daily	5	5	daily	weekly	annually	annually	3.5	1	1	3	4	4	5	5	3	3	2	2	4	1	1	1	3	3	1	1	4	5	4	3	3	3	3	1	1	1	1	2.75	3.8	3.8	1	2.66666666666667	1
116	185	United States	19	female	1 to 2 years	daily	2	2	weekly	weekly	monthly	weekly	3	2.5	2	5	4	2	2	2	4	5	5	5	5	2	1	1	2	2	1	1	2	4	4	5	3	5	5	2	3	1	5	5	2.4	3.8	1.5	4.33333333333333	1
117	186	United States	25	female	1 to 2 years	daily	5	4	daily	daily	annually	monthly	4	1.5	2	4	4	5	4	4	5	5	3	5	5	4	2	2	4	3	2	2	4	5	5	5	4	5	5	5	3	3	5	5	3.8	4.8	2.5	3.66666666666667	2
118	187	United States	25	female	1 to 6 months	daily	5	5	daily	daily	annually	monthly	4	1.5	2	3	5	4	4	5	5	5	5	4	5	3	2	1	2	5	1	4	5	5	5	3	4	3	4	1	2	1	2	3.75	4	4.8	1.5	4	2.5
119	188	United States	22	female	7 to 12 months	daily	4	5	daily	weekly	monthly	weekly	3.5	2.5	1	5	3	3	4	3	4	5	5	5	3	1	1	1	5	3	1	4	4	5	4	5	5	4	2	1	1	1	5	4.75	2.8	3.8	1	5	2.5
120	192	United States	24	male	1 to 2 years	daily	4	4	daily	daily	monthly	daily	4	3	2	5	4	4	4	4	5	4	4	3	4	1	1	1	4	3	3	3	4	5	5	5	4	3	4	1	1	1	4	3.75	3.6	4.6	1	4.33333333333333	3
121	193	United States	24	male	7 to 12 months	daily	4	4	daily	weekly	weekly	weekly	3.5	3	3	4	3	4	4	4	5	5	5	3	4	1	1	1	2	2	1	1	3	4	5	4	3	1	2	1	1	1	2	3.25	3.6	3.8	1	4	1
122	194	United States	21	female	1 to 2 years	daily	4	4	weekly	weekly	annually	annually	3	1	1	4	3	4	3	4	5	1	1	1	4	1	1	1	2	1	1	1	1	5	3	1	1	1	1	1	1	1	1	1	3	3	1	2	1
123	196	United States	26	female	7 to 12 months	weekly	4	4	monthly	weekly	monthly	weekly	2.5	2.5	3	4	4	3	4	4	4	4	4	3	4	3	3	3	4	5	2	2	3	5	4	4	5	4	5	2	2	4	4	3.75	3.6	4.2	3	4.33333333333333	2
124	199	United States	46	male	2 to 5 years	daily	4	4	daily	weekly	monthly	weekly	3.5	2.5	1	5	3	3	4	2	4	5	5	5	5	1	1	1	5	1	1	1	1	5	5	5	5	5	1	1	1	1	5	5	2.6	3.2	1	5	1
125	200	United States	19	male	2 to 5 years	daily	1	5	annually	monthly	monthly	monthly	1.5	2	1	5	1	2	2	1	2	4	5	4	5	1	1	1	4	4	2	1	5	5	4	4	5	4	5	1	1	1	4	4	1.4	4.2	1	5	1.5
126	201	Canada	32	male	1 to 2 years	daily	3	4	daily	daily	annually	monthly	4	1.5	1	5	1	1	3	1	4	5	3	1	4	1	1	3	4	1	3	1	1	5	3	5	4	4	5	1	3	1	1	3.75	1.4	3.6	2	4	2
127	202	United Kingdom	19	female	2 to 5 years	daily	3	3	daily	daily	annually	weekly	4	2	2	4	3	3	4	4	3	4	3	4	5	2	2	1	5	3	1	1	2	2	4	2	1	2	2	1	2	2	2	3	3.2	2.6	1.75	2.66666666666667	1
128	204	United States	23	male	7 to 12 months	daily	3	4	daily	daily	monthly	daily	4	3	4	2	3	4	4	2	3	5	4	4	5	3	4	3	5	3	1	1	2	5	3	4	3	4	4	1	4	3	3	4.25	3.4	3.4	3.5	3	1
129	205	Canada	18	female	1 to 2 years	daily	4	3	daily	daily	monthly	weekly	4	2.5	1	4	3	2	4	3	5	5	4	5	5	1	1	1	2	2	1	1	4	5	4	5	2	5	3	1	1	1	3	5	2.6	4.2	1	3.33333333333333	1
130	207	United States	22	male	1 to 2 years	daily	3	3	weekly	daily	annually	weekly	3.5	2	2	4	5	4	5	2	4	4	2	5	3	1	1	1	1	4	1	1	5	5	3	5	5	5	2	3	1	1	5	4.75	3.6	3.8	1	3.66666666666667	1
131	209	United States	18	male	1 to 2 years	daily	4	4	weekly	weekly	weekly	weekly	3	3	1	4	4	4	4	3	3	5	5	4	5	3	2	2	5	3	3	3	5	5	5	5	5	5	5	3	2	2	5	4.75	3.2	4.6	2	4.66666666666667	3
132	210	United States	23	male	2 to 5 years	daily	4	4	weekly	daily	monthly	daily	3.5	3	3	4	2	4	4	3	3	5	5	5	5	2	2	4	2	4	3	1	2	5	5	5	3	5	2	1	1	1	3	5	3.2	3.4	2	4	2
133	211	Canada	28	female	1 to 6 months	daily	5	4	weekly	daily	annually	monthly	3.5	1.5	1	4	4	4	4	3	4	3	3	2	4	2	3	2	1	2	1	3	3	4	4	3	2	2	4	2	2	1	1	2.5	3.2	3.8	2	3	2
134	212	Canada	21	female	1 to 6 months	daily	4	4	daily	daily	annually	weekly	4	2	2	4	3	4	3	4	5	5	5	2	5	1	1	1	2	4	1	4	3	4	2	1	2	2	2	1	1	1	4	2.5	3.2	3.2	1	3.66666666666667	2.5
135	213	United States	38	female	1 to 6 months	daily	4	3	daily	daily	annually	weekly	4	2	1	3	4	4	4	4	4	5	5	4	5	1	1	3	1	1	1	1	1	1	1	1	1	1	1	1	1	1	1	2.75	3.4	1.6	1.5	3	1
136	214	United States	20	male	7 to 12 months	daily	4	4	daily	daily	monthly	daily	4	3	2	4	3	3	4	4	3	5	4	5	4	3	3	3	4	3	3	4	5	5	5	5	4	4	4	2	2	2	5	4.75	3.2	4.4	2.5	4	3.5
137	215	United States	20	female	1 to 2 years	daily	5	5	weekly	weekly	annually	annually	3	1	1	5	5	4	5	3	4	4	5	2	4	1	1	1	5	4	1	1	1	5	2	4	5	4	5	1	1	1	5	3.5	3.6	3.4	1	5	1
138	216	United States	21	female	2 to 5 years	daily	2	5	daily	daily	annually	annually	4	1	1	5	2	1	1	1	4	5	3	5	5	1	1	1	5	2	1	1	2	4	4	5	1	5	5	1	1	1	4	5	1.2	3.8	1	3	1
139	217	United States	23	female	2 to 5 years	daily	4	3	daily	daily	annually	monthly	4	1.5	2	4	3	2	3	3	4	5	4	2	2	1	1	1	4	4	2	2	3	5	4	3	4	3	2	1	1	1	3	3.25	2.6	3.6	1	4	2
140	218	United States	28	male	2 to 5 years	daily	4	4	daily	daily	weekly	weekly	4	3	2	5	2	3	4	5	5	5	4	5	4	1	2	2	2	2	3	2	4	5	4	5	4	5	2	2	3	3	5	5	3.2	4	2.5	4.33333333333333	2.5
141	219	United States	26	female	7 to 12 months	daily	4	3	weekly	weekly	annually	annually	3	1	1	4	2	2	4	2	3	4	4	4	4	1	1	1	1	2	2	2	2	1	1	5	5	5	2	1	1	1	1	4.5	2.2	1.8	1	4.33333333333333	2
142	220	United States	20	female	2 to 5 years	daily	4	5	daily	daily	monthly	weekly	4	2.5	1	5	3	5	4	4	4	5	4	4	5	2	2	2	4	2	1	1	2	5	4	5	3	5	3	2	1	1	2	4.75	3.4	3.6	1.5	4	1
143	221	United States	18	male	1 to 2 years	daily	1	5	daily	daily	annually	annually	4	1	1	5	4	4	4	1	1	5	4	5	5	1	5	1	4	3	1	1	1	2	1	4	3	5	1	1	3	1	5	4.75	2.8	1.2	2.5	4	1
144	223	United States	23	female	7 to 12 months	daily	4	2	daily	daily	monthly	weekly	4	2.5	3	2	4	4	5	3	4	5	4	4	5	1	2	2	5	2	1	1	4	4	4	4	1	1	5	1	3	4	4	3.5	3.8	4.2	2.75	2.33333333333333	1
145	224	United States	30	male	7 to 12 months	daily	3	4	weekly	weekly	annually	annually	3	1	4	4	4	2	3	2	4	4	4	4	4	2	2	2	4	3	1	1	2	5	5	3	4	3	2	1	1	1	2	3.5	3	3.6	1.5	4	1
146	225	United States	21	male	1 to 2 years	daily	5	4	weekly	daily	monthly	monthly	3.5	2	3	4	5	3	4	4	4	5	5	1	5	1	1	1	5	3	3	3	4	5	5	5	4	1	4	1	1	1	5	3	3.8	4.4	1	4.33333333333333	3
147	227	United States	19	female	1 to 2 years	daily	5	4	daily	daily	annually	daily	4	2.5	2	4	5	5	5	5	5	5	4	5	5	1	1	2	5	3	1	1	3	5	5	5	2	5	5	1	2	2	5	5	4.4	4.6	1.75	3.33333333333333	1
148	228	United States	21	male	1 to 6 months	daily	4	4	daily	daily	monthly	monthly	4	2	4	5	4	5	4	4	5	5	4	5	4	1	5	1	5	3	2	2	4	4	5	5	4	4	5	1	1	1	5	4.75	4.2	4.6	2	4.33333333333333	2
149	229	Canada	20	female	1 to 2 years	daily	4	2	weekly	weekly	annually	annually	3	1	3	3	3	4	5	3	2	4	2	2	2	2	2	2	2	2	2	3	3	2	2	2	3	2	2	2	2	2	2	2.5	3.6	2.2	2	2.66666666666667	2.5
150	230	Canada	21	female	1 to 2 years	daily	3	4	daily	daily	monthly	monthly	4	2	3	4	4	3	3	3	4	5	4	4	4	1	1	1	3	3	3	3	5	5	5	5	5	5	3	1	1	1	4	4.75	3.2	4.4	1	4.33333333333333	3
151	231	United States	23	female	1 to 2 years	daily	5	3	daily	daily	monthly	weekly	4	2.5	3	4	5	5	4	2	3	2	1	2	3	1	5	1	5	5	1	2	2	4	4	3	4	2	1	5	3	1	5	2.25	3.8	2.8	2.5	3	1.5
152	234	United States	25	female	1 to 2 years	daily	4	5	daily	daily	monthly	weekly	4	2.5	1	4	3	3	4	5	5	4	5	4	4	4	1	1	3	4	1	1	5	5	5	4	5	4	4	1	1	1	3	4	3.2	4.8	1	4.66666666666667	1
153	236	United States	20	female	2 to 5 years	daily	2	4	weekly	annually	annually	annually	2	1	1	5	1	1	1	1	2	4	4	4	3	1	1	1	1	1	1	1	1	4	4	5	4	4	3	1	1	1	1	4.25	1	2.8	1	4.33333333333333	1
154	237	United States	26	female	7 to 12 months	daily	4	4	daily	daily	annually	monthly	4	1.5	3	4	4	4	4	3	4	5	4	5	4	1	1	1	4	3	1	1	3	5	3	4	2	5	3	1	1	1	4	4.75	3.6	3.6	1	3.33333333333333	1
155	238	United States	21	female	1 to 2 years	daily	5	4	daily	annually	annually	annually	2.5	1	3	5	5	5	4	4	5	4	3	4	4	1	1	1	4	4	1	3	3	3	3	4	3	4	3	1	1	1	4	4	4.2	3.4	1	3.66666666666667	2
156	239	United States	18	female	2 to 5 years	daily	4	3	daily	daily	annually	annually	4	1	2	3	5	2	4	1	3	3	3	3	2	1	1	1	2	5	1	2	5	5	5	3	4	3	1	1	1	1	4	3	2.8	3.8	1	3.33333333333333	1.5
157	242	United States	26	female	1 to 6 months	daily	5	4	daily	weekly	annually	annually	3.5	1	1	4	3	3	2	2	3	1	4	2	4	1	1	1	1	2	1	1	1	4	2	1	2	1	1	1	1	1	1	1.25	2.2	2.2	1	3.33333333333333	1
158	243	United States	19	female	7 to 12 months	daily	2	4	weekly	weekly	annually	annually	3	1	1	4	1	1	1	1	2	3	3	3	3	1	1	1	1	3	1	1	1	5	4	4	5	2	4	1	1	1	1	3	1	3.2	1	4	1
159	245	United States	25	female	1 to 2 years	daily	4	5	daily	daily	weekly	weekly	4	3	1	5	5	1	3	3	3	1	4	1	3	1	1	1	5	5	1	1	3	5	3	1	3	1	1	1	1	1	3	1	2.6	3	1	4	1
160	246	United States	22	female	1 to 2 years	daily	4	2	daily	weekly	annually	annually	3.5	1	2	4	4	4	4	4	4	4	2	2	4	1	1	1	1	4	1	1	4	5	5	1	1	1	1	1	1	1	3	2	3.6	3.8	1	2.33333333333333	1
161	247	United States	28	male	1 to 6 months	daily	5	2	weekly	weekly	annually	monthly	3	1.5	1	5	4	4	4	1	3	3	3	1	5	1	1	2	1	2	5	5	1	1	1	1	1	1	1	1	1	1	2	1.5	2.8	1.4	1.25	3	5
162	249	India	32	male	2 to 5 years	daily	1	4	daily	daily	annually	weekly	4	2	1	4	1	3	4	1	3	5	3	3	1	1	1	1	1	1	1	1	1	1	1	1	1	1	1	1	1	1	1	2.5	2	1.4	1	2.66666666666667	1
163	252	United States	25	male	1 to 2 years	daily	1	3	daily	daily	annually	annually	4	1	1	5	1	3	2	2	3	5	5	5	5	1	1	1	5	3	1	1	4	5	5	5	5	5	5	3	1	1	3	5	1.8	4.4	1	5	1
164	253	United States	43	female	more than 5 years	daily	3	4	daily	daily	annually	weekly	4	2	1	4	3	3	2	3	3	4	4	4	4	1	1	1	4	3	3	2	3	4	4	4	4	5	3	1	1	1	1	4.25	2.4	3.4	1	4	2.5
165	254	United States	25	female	1 to 2 years	daily	4	3	daily	daily	annually	weekly	4	2	1	3	4	4	4	4	5	2	3	3	1	1	1	3	2	3	1	1	3	5	4	1	1	1	1	3	1	1	1	1.75	3.4	3.6	1.5	2.33333333333333	1
166	255	United States	23	male	1 to 2 years	daily	4	5	daily	daily	monthly	weekly	4	2.5	1	5	2	3	3	3	4	4	3	4	5	1	1	1	1	1	1	1	4	5	5	5	3	5	2	1	1	1	5	4.5	2.4	4	1	3.66666666666667	1
167	256	United States	22	female	7 to 12 months	daily	4	2	monthly	annually	annually	annually	1.5	1	1	3	3	3	4	2	3	4	4	4	4	1	1	1	1	1	1	1	1	4	4	3	3	3	4	1	1	1	1	3.5	2.6	3.2	1	3.33333333333333	1
168	257	United States	33	male	2 to 5 years	daily	3	3	weekly	weekly	monthly	daily	3	3	3	3	3	3	3	3	3	3	3	3	3	3	3	3	3	3	3	3	3	3	3	3	3	3	3	3	3	3	3	3	3	3	3	3	3
169	258	United States	20	male	1 to 2 years	daily	3	4	daily	daily	monthly	weekly	4	2.5	2	5	4	5	4	3	4	5	2	4	3	2	1	1	2	2	1	1	3	4	1	4	1	5	1	1	1	1	4	4.5	3.6	2.6	1	2.66666666666667	1
170	259	United States	26	female	2 to 5 years	daily	5	4	weekly	daily	monthly	weekly	3.5	2.5	3	4	5	4	3	5	4	4	3	4	5	1	2	2	5	2	2	2	4	5	4	5	2	2	4	1	1	1	4	3.75	4	4.2	1.5	3	2
171	260	United States	39	male	1 to 2 years	daily	4	4	weekly	daily	annually	weekly	3.5	2	1	5	3	3	4	5	5	4	5	3	5	2	1	1	2	2	4	5	3	5	5	3	5	2	4	1	1	1	3	3	3.2	4.4	1	5	4.5
172	261	New Zealand	21	male	1 to 2 years	daily	4	4	daily	daily	annually	annually	4	1	3	4	4	4	4	5	5	5	5	4	4	NA	NA	NA	5	3	2	4	3	5	4	4	4	4	5	3	2	2	5	4.25	4	4.4	NA	4.33333333333333	3
173	264	Japan	29	female	2 to 5 years	daily	4	3	daily	daily	monthly	weekly	4	2.5	2	4	4	5	5	3	4	5	4	5	3	2	2	2	2	2	2	3	2	5	4	4	4	5	1	1	2	2	3	4.75	3.8	3.2	2	4	2.5
174	265	United States	21	male	2 to 5 years	daily	5	5	daily	daily	monthly	weekly	4	2.5	1	5	3	4	4	4	5	5	5	2	4	2	4	1	2	3	2	1	5	3	5	5	5	5	5	1	2	5	3	4.25	3.2	4.6	3	5	1.5
175	266	United States	23	male	1 to 6 months	daily	3	3	weekly	weekly	monthly	monthly	3	2	3	5	5	4	4	4	5	3	3	3	5	3	3	3	3	4	3	3	3	5	5	3	3	3	3	3	3	3	3	3	4	4.2	3	3.66666666666667	3
176	267	United States	37	female	1 to 2 years	daily	5	4	daily	daily	annually	monthly	4	1.5	1	4	3	5	5	5	5	5	5	5	5	4	1	1	5	3	1	1	4	5	3	5	5	5	3	1	1	1	5	5	3.8	4	1	4.66666666666667	1
177	268	United States	20	female	1 to 2 years	daily	4	4	weekly	weekly	monthly	weekly	3	2.5	3	4	4	3	4	4	5	5	4	4	5	2	2	3	4	3	2	2	5	5	3	3	2	2	2	3	3	2	4	3.5	3.6	4	2.5	3.33333333333333	2
178	270	United States	36	female	2 to 5 years	daily	4	4	daily	daily	annually	monthly	4	1.5	3	5	4	3	4	4	5	4	4	4	5	2	1	1	2	2	1	1	4	5	5	2	2	4	5	1	1	1	3	3.5	3.6	4.8	1	3.66666666666667	1
179	271	United States	21	female	7 to 12 months	daily	3	3	monthly	monthly	annually	monthly	2	1.5	1	5	3	5	5	3	3	3	4	1	2	1	1	1	3	3	3	3	5	4	3	3	5	2	3	1	1	1	1	2.25	3.4	3.6	1	4.66666666666667	3
180	274	United States	18	male	7 to 12 months	daily	3	5	daily	daily	annually	weekly	4	2	2	4	2	3	3	4	4	4	4	2	3	1	2	1	1	3	1	1	4	5	5	3	5	2	2	1	1	1	1	2.75	2.8	4	1.25	4.33333333333333	1
181	275	United States	18	male	1 to 6 months	daily	4	3	daily	daily	weekly	weekly	4	3	2	4	4	3	3	3	2	5	2	3	5	1	4	4	4	3	1	2	4	5	5	5	3	2	4	1	3	1	4	3.75	3	4	3	3	1.5
182	276	United States	31	female	2 to 5 years	daily	4	5	daily	daily	monthly	weekly	4	2.5	1	5	3	3	4	4	5	5	3	4	5	2	2	2	2	2	1	2	4	5	4	5	3	5	5	4	1	1	5	4.75	3	4.6	1.5	3.66666666666667	1.5
183	277	United States	36	female	1 to 6 months	daily	5	4	daily	daily	monthly	daily	4	3	1	5	3	4	4	4	5	5	5	5	5	1	1	1	3	1	2	2	4	5	4	4	5	5	5	1	1	1	1	4.75	3.2	4.6	1	5	2
184	278	United States	22	female	2 to 5 years	weekly	2	4	weekly	weekly	annually	annually	3	1	1	4	2	3	3	3	3	5	3	5	4	1	1	1	3	2	3	1	3	4	3	5	3	5	3	1	1	1	4	5	2.4	3.2	1	3.33333333333333	2
185	280	United States	20	other	2 to 5 years	daily	2	5	weekly	daily	monthly	weekly	3.5	2.5	1	5	4	3	2	2	4	5	5	5	5	1	1	2	3	3	1	1	5	5	5	5	3	5	5	1	1	1	2	5	2.4	4.8	1.25	4.33333333333333	1
186	284	United States	22	female	7 to 12 months	daily	3	5	daily	daily	annually	weekly	4	2	1	4	2	4	3	2	3	5	5	4	5	1	3	3	5	2	2	1	4	5	5	5	5	4	5	2	3	3	5	4.5	2.4	4.4	3	4.66666666666667	1.5
187	285	Ukraine	37	male	2 to 5 years	daily	5	3	daily	daily	monthly	weekly	4	2.5	1	5	4	3	5	3	1	5	3	2	3	3	4	2	3	4	1	1	4	5	3	4	4	2	5	2	1	1	3	3.25	3.2	3.6	2	4	1
188	287	United States	21	male	7 to 12 months	daily	3	3	weekly	weekly	annually	monthly	3	1.5	1	1	3	4	3	2	2	2	1	1	4	1	1	1	3	1	1	1	1	3	1	1	1	1	1	1	1	1	1	1.25	2.6	1.6	1	1	1
189	288	United States	19	male	1 to 2 years	daily	2	3	weekly	daily	monthly	weekly	3.5	2.5	1	3	2	3	3	2	3	4	3	2	4	1	1	1	1	2	1	1	3	4	4	4	4	2	4	1	1	1	1	3	2.2	3.6	1	3.33333333333333	1
190	289	Canada	22	male	2 to 5 years	daily	5	4	annually	annually	annually	annually	1	1	1	5	2	1	1	1	4	4	5	4	5	1	1	1	4	1	1	1	1	4	4	4	5	4	1	1	2	1	5	4	1.2	2.8	1.25	5	1
191	294	United States	26	female	2 to 5 years	daily	4	2	daily	daily	annually	weekly	4	2	1	3	4	3	2	3	5	5	5	5	3	1	2	1	4	4	2	3	5	5	5	5	3	5	5	1	1	1	3	5	2.6	5	1.25	3.66666666666667	2.5
192	296	United States	20	male	7 to 12 months	daily	4	1	daily	daily	weekly	daily	4	3.5	1	3	4	2	3	4	4	5	5	5	5	1	1	1	2	2	2	2	5	5	5	5	5	5	3	1	1	1	4	5	2.8	4.4	1	4.33333333333333	2
193	297	United States	24	male	2 to 5 years	daily	5	4	daily	daily	annually	annually	4	1	1	4	4	5	4	4	5	1	2	1	3	1	1	1	2	5	1	1	3	3	4	1	2	1	1	1	1	1	4	1	3.6	3.2	1	2.66666666666667	1
194	298	United States	27	female	2 to 5 years	daily	5	3	daily	daily	annually	weekly	4	2	3	4	5	3	4	3	4	5	5	5	5	2	2	2	4	5	3	1	4	5	4	5	5	5	5	2	2	2	5	5	3.6	4.4	2	4.66666666666667	2
195	299	United States	26	male	1 to 2 years	daily	4	4	daily	daily	monthly	weekly	4	2.5	1	5	4	4	5	3	3	4	2	3	4	1	1	1	2	3	1	1	4	5	5	4	3	3	1	2	1	1	2	3.5	3.4	3.6	1	3.33333333333333	1
196	300	United States	35	female	7 to 12 months	daily	3	3	weekly	weekly	annually	annually	3	1	1	1	2	1	3	3	3	4	4	2	4	1	1	1	1	1	1	1	3	5	3	3	4	3	1	1	1	1	1	3	2	3	1	3	1
197	301	United States	20	male	1 to 2 years	daily	5	4	daily	daily	weekly	daily	4	3.5	3	5	3	4	4	4	5	4	3	2	5	1	2	2	2	1	1	1	5	5	5	2	5	2	3	1	2	2	3	2.5	3.6	4.6	2	4.33333333333333	1
198	305	Singapore	18	female	1 to 2 years	daily	4	4	weekly	daily	annually	weekly	3.5	2	4	4	5	5	4	2	2	5	5	5	4	1	4	2	1	2	1	2	4	5	5	5	4	4	5	1	3	4	4	4.75	4	4.2	3.25	4.33333333333333	1.5
199	307	Korea, Republic of	25	male	more than 5 years	daily	3	5	daily	daily	weekly	daily	4	3.5	4	5	3	4	3	3	4	4	5	4	5	3	2	4	4	4	5	3	4	5	3	4	5	4	5	4	2	3	5	4	3.4	4.2	2.75	5	4
200	308	United States	22	male	1 to 2 years	daily	3	5	daily	daily	annually	monthly	4	1.5	1	3	4	4	2	4	4	3	4	1	4	1	1	2	1	3	2	1	4	4	3	1	3	1	1	2	2	2	3	1.5	3	3.2	1.75	3.33333333333333	1.5
201	309	United States	21	female	1 to 2 years	daily	4	5	weekly	monthly	annually	annually	2.5	1	1	4	4	3	2	3	4	4	4	3	4	1	2	1	1	3	1	1	2	4	5	4	4	3	5	3	3	3	3	3.5	2.6	4	2.25	4	1
202	310	United States	22	female	1 to 2 years	daily	5	2	daily	daily	annually	monthly	4	1.5	2	5	4	5	4	2	1	3	3	1	4	1	1	2	2	3	1	1	5	5	2	4	4	1	4	1	1	3	5	2.25	3.4	3.4	1.75	4	1
203	315	United States	23	male	7 to 12 months	daily	3	4	weekly	weekly	annually	monthly	3	1.5	1	3	3	3	2	1	4	2	3	1	4	1	1	3	2	2	1	1	2	3	4	2	1	1	3	1	1	2	3	1.5	2	3.2	1.75	2.33333333333333	1
204	317	United States	18	male	7 to 12 months	daily	4	4	daily	daily	monthly	weekly	4	2.5	2	4	4	5	4	5	5	3	4	3	5	3	2	3	3	4	1	1	3	5	5	3	4	3	5	2	3	1	4	3	4	4.6	2.25	4	1
205	318	United States	25	male	7 to 12 months	weekly	4	4	weekly	weekly	annually	weekly	3	2	1	3	2	2	1	1	3	4	4	3	4	1	1	1	3	2	2	1	4	4	4	4	4	4	3	1	1	1	1	3.75	1.4	3.6	1	3.66666666666667	1.5
206	321	Canada	19	female	1 to 2 years	daily	4	4	daily	daily	annually	weekly	4	2	2	4	4	4	4	5	4	5	5	5	5	1	2	3	5	3	1	1	4	5	5	5	5	4	4	2	2	3	4	4.75	3.8	4.4	2.5	4.66666666666667	1
207	322	United States	20	male	7 to 12 months	daily	5	5	daily	daily	annually	monthly	4	1.5	1	4	5	5	5	4	3	3	3	1	4	5	1	4	4	4	1	2	1	4	1	1	4	1	1	4	1	4	5	1.5	4	2	2.5	3.66666666666667	1.5
208	323	United States	21	female	1 to 2 years	daily	4	4	daily	daily	annually	monthly	4	1.5	2	5	4	4	4	4	4	5	3	5	5	1	1	4	4	1	1	1	4	4	1	5	2	5	5	1	1	4	1	5	3.6	3.6	2.5	3.33333333333333	1
209	324	United States	21	female	1 to 6 months	daily	3	3	weekly	weekly	annually	annually	3	1	1	3	4	1	4	2	2	4	4	4	4	1	1	1	1	2	1	1	1	4	3	4	4	4	1	1	1	1	1	4	2.4	2.2	1	3.66666666666667	1
210	325	Canada	20	male	1 to 2 years	daily	4	5	weekly	weekly	annually	monthly	3	1.5	1	5	3	3	3	5	5	5	5	5	5	1	1	1	3	1	1	1	1	5	5	5	4	5	3	1	1	1	5	5	3	3.8	1	4.66666666666667	1
211	326	United States	20	female	1 to 2 years	daily	5	4	daily	weekly	annually	monthly	3.5	1.5	3	4	4	4	4	2	4	4	5	5	5	1	1	1	5	3	1	1	4	5	4	5	5	5	1	1	1	1	5	4.75	3.4	3.6	1	4.66666666666667	1
212	327	United States	20	female	2 to 5 years	daily	5	5	daily	daily	annually	weekly	4	2	1	5	5	4	4	1	5	5	5	5	5	1	1	1	5	4	1	5	3	5	5	5	5	5	5	1	4	4	5	5	3	4.6	2.5	5	3
213	328	United States	23	female	1 to 2 years	daily	5	3	daily	daily	monthly	weekly	4	2.5	4	5	5	2	4	5	2	5	5	2	4	1	1	1	4	4	2	4	4	4	2	4	4	1	5	2	1	1	2	3	4	3.4	1	4.66666666666667	3
214	331	United States	56	female	1 to 2 years	daily	4	4	daily	daily	annually	weekly	4	2	3	4	4	5	5	4	5	5	4	5	5	1	1	1	4	3	3	1	5	5	4	5	3	4	2	1	1	1	3	4.75	4.2	4.2	1	3.66666666666667	2
215	332	United States	21	female	2 to 5 years	daily	5	3	daily	daily	annually	weekly	4	2	1	5	3	3	4	3	5	5	5	2	5	1	1	1	1	3	2	4	5	5	5	5	5	5	5	5	1	1	2	4.25	2.8	5	1	5	3
216	333	United States	39	male	2 to 5 years	daily	2	5	daily	daily	weekly	daily	4	3.5	1	4	1	1	3	3	4	5	2	4	5	2	1	1	5	1	1	1	1	4	4	5	3	4	5	1	1	1	5	4.5	1.8	3.6	1	3	1
217	334	United States	20	male	2 to 5 years	daily	3	1	daily	daily	annually	daily	4	2.5	1	5	3	4	5	5	5	5	3	5	5	1	1	2	5	2	1	5	2	5	3	5	5	4	1	1	3	2	2	4.75	3.6	3.2	2	4.33333333333333	3
218	337	United States	42	male	2 to 5 years	daily	3	3	daily	daily	weekly	daily	4	3.5	1	5	2	3	4	3	3	4	4	2	5	3	2	4	3	2	1	1	5	5	2	5	4	2	5	5	2	4	5	3.25	2.6	4	3	4.33333333333333	1
219	338	United States	23	male	1 to 2 years	daily	4	3	daily	daily	weekly	daily	4	3.5	3	5	4	5	5	3	4	3	2	1	4	1	1	1	3	4	2	3	4	5	5	2	2	2	4	1	1	1	4	2	4	4.4	1	3	2.5
220	339	United States	24	female	2 to 5 years	daily	4	5	daily	weekly	annually	weekly	3.5	2	1	3	3	3	3	4	4	3	4	3	4	1	1	4	3	5	3	1	5	5	5	3	3	3	1	1	3	2	3	3	2.8	4	2.5	3.33333333333333	2
221	341	United States	23	male	2 to 5 years	daily	2	3	weekly	weekly	annually	annually	3	1	1	4	3	2	3	3	3	5	4	5	5	3	2	2	4	2	2	2	4	4	4	5	4	5	3	3	2	2	5	5	2.4	3.6	2	4	2
222	342	United States	32	female	1 to 2 years	daily	5	4	daily	daily	annually	annually	4	1	5	5	5	5	5	5	5	5	5	5	5	5	5	3	3	3	1	1	4	5	5	5	3	5	2	1	5	3	5	5	5	4.2	4	4.33333333333333	1
223	343	United States	25	male	7 to 12 months	daily	5	5	daily	daily	monthly	weekly	4	2.5	1	5	2	4	4	3	4	5	5	2	5	1	1	1	4	5	1	2	2	4	3	4	5	1	3	2	1	2	2	3	2.8	3.2	1.25	5	1.5
224	344	United States	23	female	2 to 5 years	daily	4	4	daily	daily	annually	annually	4	1	2	4	5	3	5	5	5	5	3	4	4	1	1	1	4	4	1	1	5	5	5	4	2	4	5	1	1	1	4	4.25	4	5	1	3	1
225	345	Australia	25	female	1 to 6 months	daily	4	2	daily	daily	annually	annually	4	1	2	3	4	4	5	2	3	5	4	5	4	1	2	2	2	3	2	1	4	4	4	4	5	3	3	1	2	1	1	4.25	3.4	3.6	1.75	4	1.5
226	347	United States	19	female	1 to 2 years	daily	3	3	daily	daily	weekly	weekly	4	3	2	4	4	4	4	3	4	5	3	4	5	1	1	3	1	2	1	1	4	4	4	4	4	4	2	1	3	2	2	4.25	3.4	3.6	2.25	3.66666666666667	1
227	348	United States	23	male	7 to 12 months	daily	5	5	daily	daily	annually	annually	4	1	1	5	3	1	5	1	5	1	2	1	5	1	1	1	5	3	1	1	5	5	5	1	2	1	5	5	1	1	5	1	2.2	5	1	3	1
228	349	Canada	26	female	1 to 2 years	daily	3	5	daily	daily	weekly	daily	4	3.5	1	5	4	4	5	5	5	5	5	5	5	1	1	1	5	1	1	1	5	5	5	5	5	5	5	1	1	1	4	5	3.8	5	1	5	1
229	351	United States	21	female	1 to 2 years	daily	3	5	daily	daily	annually	annually	4	1	5	5	5	5	5	5	5	5	5	5	5	5	1	1	5	5	1	1	5	5	5	5	5	5	5	1	1	1	5	5	5	5	1	5	1
230	353	Canada	21	female	2 to 5 years	daily	3	5	weekly	weekly	annually	annually	3	1	1	3	1	1	1	1	1	5	4	2	4	1	1	1	4	1	1	1	1	4	1	5	4	2	1	1	4	1	4	3.5	1	1.6	1.75	3.66666666666667	1
231	355	United States	51	female	2 to 5 years	daily	4	4	weekly	weekly	annually	weekly	3	2	2	4	3	4	4	4	4	4	4	4	4	4	2	2	4	2	2	2	4	4	4	4	4	4	2	2	2	2	3	4	3.4	3.6	2	4	2
232	356	United States	38	male	7 to 12 months	daily	3	3	daily	daily	annually	monthly	4	1.5	1	4	3	1	3	3	4	5	3	5	5	1	1	3	3	3	1	1	1	3	2	3	2	5	4	1	1	2	1	4.5	2.2	2.8	1.75	3	1
233	357	Canada	47	male	more than 5 years	daily	4	3	daily	daily	annually	weekly	4	2	3	4	4	4	4	3	4	5	4	4	4	1	1	1	1	4	2	1	1	3	1	4	4	4	1	1	1	1	1	4.25	3.6	2	1	4	1.5
234	358	United States	35	female	1 to 2 years	daily	3	1	daily	daily	annually	annually	4	1	1	1	5	1	5	1	5	1	1	1	5	1	1	1	1	4	1	1	5	5	5	1	1	1	5	1	1	1	1	1	2.6	5	1	1	1
235	360	United States	21	male	2 to 5 years	daily	2	4	daily	daily	annually	weekly	4	2	1	5	4	3	4	3	4	5	4	5	5	4	1	1	5	3	1	2	4	5	5	5	4	5	5	3	1	1	5	5	3	4.6	1	4.33333333333333	1.5
236	362	Australia	20	male	2 to 5 years	daily	3	3	weekly	weekly	annually	weekly	3	2	1	5	4	4	5	5	5	5	3	5	5	1	1	1	2	2	1	1	3	5	5	5	3	5	4	1	1	1	2	5	3.8	4.4	1	3.66666666666667	1
237	363	Canada	24	male	2 to 5 years	daily	4	4	weekly	daily	monthly	daily	3.5	3	1	4	3	2	2	4	4	4	4	4	4	2	2	2	4	3	2	2	4	4	4	4	4	4	4	2	1	2	3	4	2.4	4	1.75	4	2
238	364	United States	48	male	2 to 5 years	daily	3	4	daily	daily	annually	annually	4	1	1	3	4	2	4	4	4	4	4	4	4	1	1	1	3	4	2	2	4	4	4	3	4	4	4	1	1	1	3	3.75	3	4	1	3.66666666666667	2
239	365	United States	25	male	1 to 2 years	daily	3	4	monthly	annually	annually	annually	1.5	1	1	5	4	3	3	2	4	4	4	3	4	1	1	1	1	1	1	1	1	1	1	1	1	1	1	1	1	1	1	2.25	2.6	1.6	1	3.33333333333333	1
240	366	Australia	29	female	1 to 2 years	daily	3	3	daily	daily	annually	weekly	4	2	2	5	3	2	3	2	5	5	4	4	5	1	2	4	2	2	1	2	3	5	5	5	4	4	2	1	1	1	3	4.5	2.4	4	2	4.33333333333333	1.5
241	368	United States	18	female	7 to 12 months	daily	4	4	daily	daily	weekly	daily	4	3.5	1	5	3	2	4	1	5	5	5	5	5	1	1	1	5	3	1	4	2	5	3	5	5	5	5	1	1	1	5	5	2.2	4	1	5	2.5
242	369	Australia	21	female	1 to 2 years	daily	3	3	weekly	daily	monthly	weekly	3.5	2.5	2	4	5	4	4	5	3	5	4	5	5	1	2	2	2	2	2	2	3	5	4	5	3	5	2	1	2	1	4	5	4	3.4	1.75	3.66666666666667	2
243	370	Canada	22	female	1 to 2 years	daily	3	3	daily	daily	monthly	weekly	4	2.5	2	3	3	3	4	3	4	5	3	4	4	2	1	1	1	2	2	2	3	5	4	5	3	4	2	3	2	2	2	4.5	3	3.6	1.5	3	2
244	371	United States	19	female	7 to 12 months	daily	2	2	monthly	monthly	annually	annually	2	1	2	5	3	4	5	2	3	2	5	1	1	1	1	3	4	2	2	1	3	4	4	2	4	2	1	1	1	4	2	1.75	3.2	3	2.25	4.66666666666667	1.5
245	372	United Kingdom	20	male	2 to 5 years	daily	4	4	daily	daily	annually	monthly	4	1.5	1	4	1	3	2	3	3	4	4	4	5	3	1	1	4	2	1	1	3	5	5	4	4	4	4	2	1	1	4	4	2	4	1	4	1
246	373	South Africa	28	female	2 to 5 years	daily	5	5	daily	daily	monthly	weekly	4	2.5	1	5	3	2	5	2	5	5	3	5	5	1	1	4	4	1	1	1	4	5	5	3	3	3	5	1	1	1	4	4	2.6	4.8	1.75	3.66666666666667	1
247	374	United States	19	female	2 to 5 years	daily	5	5	daily	weekly	annually	annually	3.5	1	1	5	3	5	5	5	5	5	5	5	5	1	1	1	5	3	1	5	5	5	5	5	5	5	5	1	1	1	1	5	3.8	5	1	5	3
248	376	United States	30	female	7 to 12 months	daily	2	3	weekly	weekly	annually	weekly	3	2	1	4	1	1	2	1	1	3	3	2	4	2	3	3	2	1	1	1	3	4	2	3	1	2	1	1	1	1	3	2.5	1.2	2.2	2	2.66666666666667	1
249	377	United States	30	male	7 to 12 months	daily	5	4	weekly	daily	annually	weekly	3.5	2	1	5	4	2	3	1	3	3	4	2	4	1	1	3	4	4	1	1	4	1	1	2	3	2	4	1	1	1	4	2.25	2.2	2.6	1.5	4	1
250	379	United States	26	female	2 to 5 years	daily	3	5	daily	daily	annually	daily	4	2.5	4	5	4	3	5	5	5	5	5	4	5	4	4	3	3	5	2	2	3	2	4	3	5	3	5	3	3	4	2	3.75	4.2	3.8	3.5	5	2
251	380	Mexico	28	female	2 to 5 years	daily	3	5	daily	daily	annually	monthly	4	1.5	1	4	3	3	4	3	4	4	4	2	4	1	1	2	3	4	3	4	5	5	5	3	5	3	3	1	3	1	1	3	2.8	4.4	1.75	4.33333333333333	3.5
252	381	United States	31	male	2 to 5 years	daily	4	4	daily	daily	annually	weekly	4	2	1	5	4	1	4	4	2	5	4	4	5	1	1	2	1	2	1	1	1	3	2	4	2	2	1	3	1	1	1	3.75	2.8	1.8	1.25	3.66666666666667	1
253	382	United States	23	male	2 to 5 years	daily	4	2	daily	daily	monthly	weekly	4	2.5	2	5	2	4	5	3	5	4	5	5	4	3	2	2	5	2	1	1	4	5	5	3	5	2	3	3	2	2	4	3.5	3.2	4.4	2	5	1
254	383	United States	25	female	2 to 5 years	daily	1	5	daily	daily	annually	annually	4	1	1	4	1	2	2	1	1	5	4	5	3	1	1	2	5	1	1	1	3	4	1	5	3	5	1	1	1	2	5	5	1.4	2	1.5	3.66666666666667	1
255	386	United States	19	female	7 to 12 months	daily	4	4	annually	annually	annually	annually	1	1	3	5	3	4	5	4	5	4	4	4	5	4	4	3	1	1	1	1	1	4	1	1	4	1	1	1	1	1	1	2.5	3.8	2.4	2.25	4.33333333333333	1
256	387	United States	31	male	2 to 5 years	daily	4	4	daily	daily	monthly	weekly	4	2.5	4	4	3	4	5	1	2	2	3	1	5	1	4	2	5	5	1	3	5	3	4	1	3	3	4	4	5	5	5	1.75	3.4	3.6	4	3.33333333333333	2
257	390	United States	29	female	7 to 12 months	daily	4	4	weekly	weekly	annually	monthly	3	1.5	1	5	2	4	4	3	2	3	4	3	4	2	2	4	4	1	2	2	2	5	2	4	3	4	2	2	1	1	4	3.5	2.8	2.6	2	4	2
258	392	United States	31	male	more than 5 years	daily	4	5	daily	daily	annually	weekly	4	2	3	5	5	5	5	4	4	4	4	4	5	1	2	2	4	3	1	1	4	5	4	5	3	5	1	2	1	1	5	4.5	4.4	3.6	1.5	4	1
259	395	United States	20	female	1 to 2 years	daily	2	5	daily	daily	monthly	monthly	4	2	1	5	3	2	3	3	2	2	4	3	5	2	1	2	1	2	1	1	2	2	1	1	5	2	1	4	1	3	3	2	2.4	1.6	1.75	4.66666666666667	1
260	396	United States	26	female	2 to 5 years	daily	4	1	weekly	weekly	monthly	weekly	3	2.5	2	5	4	3	3	1	1	4	5	4	3	1	5	1	5	4	1	1	1	2	3	3	4	3	1	1	1	5	4	3.5	2.6	1.6	3	4.66666666666667	1
261	397	United States	22	male	7 to 12 months	daily	3	3	monthly	daily	monthly	monthly	3	2	1	4	5	5	4	4	5	4	4	3	4	2	4	5	1	2	1	1	3	5	5	4	2	3	2	4	4	3	4	3.5	3.8	4	4	3.33333333333333	1
262	399	United States	21	male	2 to 5 years	daily	4	3	annually	annually	annually	monthly	1	1.5	4	4	5	5	5	5	5	5	5	3	2	3	2	2	5	5	5	5	5	5	5	5	5	5	5	5	5	5	5	4.5	4.8	5	3.5	4.66666666666667	5
263	400	Singapore	23	female	1 to 2 years	daily	4	3	weekly	weekly	monthly	monthly	3	2	2	5	4	4	3	4	4	5	5	2	4	1	1	1	4	4	2	3	3	5	5	2	4	3	3	1	1	1	3	3	3.4	4	1	4.66666666666667	2.5
264	401	Canada	40	female	1 to 2 years	daily	3	4	weekly	weekly	monthly	weekly	3	2.5	1	4	4	4	3	3	3	5	5	5	4	1	2	2	4	3	2	2	4	4	4	5	5	5	4	1	2	2	4	5	3	3.8	2	4.66666666666667	2
265	402	Cyprus	24	female	2 to 5 years	daily	3	4	daily	daily	daily	daily	4	4	1	5	3	3	3	2	2	5	5	5	4	2	1	1	3	2	1	1	4	3	3	4	5	5	2	1	1	3	4	4.75	2.4	2.8	1.5	5	1
266	403	Australia	26	female	1 to 2 years	daily	5	5	daily	daily	annually	weekly	4	2	2	5	4	3	5	5	5	4	4	4	5	1	1	1	3	4	1	2	4	5	3	5	4	3	3	4	1	3	5	4	3.8	4	1.5	4.33333333333333	1.5
267	404	Finland	24	male	2 to 5 years	daily	2	4	daily	daily	annually	weekly	4	2	1	5	1	3	3	1	1	5	5	5	5	1	1	3	2	1	1	1	5	4	2	5	5	5	1	3	1	1	3	5	1.8	2.6	1.5	5	1
268	405	United States	27	female	1 to 2 years	daily	4	4	daily	daily	annually	weekly	4	2	1	4	3	3	2	3	5	5	5	4	5	1	1	1	1	3	1	1	1	4	4	3	4	2	5	1	2	2	1	3.5	2.4	3.8	1.5	4.33333333333333	1
269	406	United States	23	female	2 to 5 years	daily	4	5	daily	daily	monthly	weekly	4	2.5	1	5	4	5	4	5	2	5	4	2	5	1	1	2	5	3	1	1	2	5	1	4	3	3	4	5	1	1	5	3.5	3.8	2.8	1.25	4	1
270	407	United States	25	female	1 to 2 years	daily	5	4	daily	daily	annually	monthly	4	1.5	2	5	2	4	4	3	4	5	4	5	3	3	1	1	4	3	2	2	5	5	5	3	4	4	2	1	2	2	5	4.25	3	4.2	1.5	4.33333333333333	2
271	409	United States	23	female	2 to 5 years	weekly	1	5	monthly	monthly	annually	annually	2	1	1	3	1	1	4	1	1	5	5	5	5	1	1	1	2	1	1	1	1	4	1	5	5	5	2	1	1	1	4	5	1.6	1.8	1	4.33333333333333	1
272	410	Denmark	30	male	2 to 5 years	daily	2	5	daily	daily	annually	daily	4	2.5	1	4	3	4	4	4	1	5	4	3	5	1	1	3	4	1	1	1	2	5	4	5	3	4	1	2	3	1	4	4.25	3.2	2.6	2	3.66666666666667	1
273	411	Malaysia	32	male	2 to 5 years	daily	2	2	daily	daily	weekly	weekly	4	3	1	3	1	1	3	1	4	4	1	1	5	1	1	1	1	1	1	1	1	3	1	2	1	1	1	1	1	1	3	2	1.4	2	1	1.66666666666667	1
274	412	United States	28	female	1 to 2 years	daily	4	4	daily	daily	monthly	monthly	4	2	1	3	2	4	4	3	4	4	4	4	4	2	1	1	5	4	1	1	5	5	5	5	1	5	5	5	1	2	5	4.5	2.8	4.8	1.25	2.66666666666667	1
275	413	United States	29	female	2 to 5 years	daily	4	4	daily	daily	monthly	weekly	4	2.5	1	4	4	3	4	2	4	5	4	5	5	3	2	2	3	3	1	1	4	5	4	5	4	5	5	2	2	2	3	5	2.8	4.4	2	4	1
276	414	United States	30	male	2 to 5 years	weekly	3	3	weekly	weekly	monthly	annually	3	1.5	1	3	2	1	3	1	3	4	1	2	5	1	1	1	1	1	1	1	2	4	2	3	1	2	4	2	1	1	2	2.75	1.6	3	1	1.66666666666667	1
277	415	Canada	19	male	1 to 2 years	daily	5	5	daily	daily	annually	weekly	4	2	2	3	4	2	3	3	3	4	3	2	2	1	3	1	3	4	2	1	3	4	4	4	3	2	1	1	1	1	4	3	2.8	3	1.5	3	1.5
278	417	United States	20	female	1 to 2 years	daily	4	3	daily	daily	monthly	weekly	4	2.5	2	3	4	3	3	3	2	5	4	5	4	5	2	4	5	3	1	1	3	5	1	4	3	5	2	2	5	2	2	4.75	3	2.6	3.25	3.33333333333333	1
279	418	Australia	45	male	more than 5 years	daily	3	4	daily	daily	annually	weekly	4	2	1	5	4	5	2	4	3	4	4	4	5	4	3	3	5	4	3	1	4	3	2	4	4	5	5	3	3	3	5	4.25	3.2	3.4	3	4.33333333333333	2
280	422	Netherlands	29	male	2 to 5 years	daily	2	5	daily	daily	monthly	monthly	4	2	1	4	3	3	2	2	2	3	1	1	4	1	1	1	4	1	1	1	3	5	5	2	3	1	1	1	1	1	4	1.75	2.2	3.2	1	2.66666666666667	1
281	424	United States	18	female	1 to 2 years	daily	4	4	weekly	weekly	annually	weekly	3	2	3	4	3	3	4	4	5	5	5	4	5	1	2	2	1	2	1	1	2	3	3	3	3	2	4	1	2	2	1	3.5	3.4	3.4	2	4	1
282	428	United States	24	female	2 to 5 years	daily	3	2	weekly	monthly	annually	annually	2.5	1	1	4	3	1	5	1	3	1	4	1	5	1	1	1	1	4	1	1	1	1	1	1	4	1	1	4	1	1	1	1	2.2	1.4	1	4	1
283	429	Netherlands	30	female	2 to 5 years	daily	4	4	daily	daily	monthly	daily	4	3	3	5	3	4	4	3	4	5	4	5	5	3	2	2	5	2	1	1	3	4	2	5	4	4	3	1	1	4	3	4.75	3.4	3.2	2.25	4.33333333333333	1
284	431	Russian Federation	28	male	1 to 2 years	daily	3	5	weekly	daily	annually	weekly	3.5	2	2	5	3	2	4	3	4	5	4	4	5	2	2	2	2	2	1	1	3	5	1	5	4	3	1	1	3	1	2	4.25	2.8	2.8	2	4.33333333333333	1
285	432	Spain	23	female	2 to 5 years	daily	2	5	daily	daily	annually	monthly	4	1.5	2	4	5	4	3	2	5	4	3	3	5	1	1	1	1	4	1	1	1	4	5	4	3	4	2	1	1	1	2	3.75	3.2	3.4	1	3.33333333333333	1
286	433	Australia	24	male	1 to 2 years	daily	3	3	daily	daily	weekly	daily	4	3.5	1	3	2	4	3	4	4	4	4	4	3	3	1	4	2	2	2	1	4	5	3	4	2	4	3	1	1	4	3	4	2.8	3.8	2.5	3	1.5
287	434	United States	27	male	7 to 12 months	daily	5	4	daily	daily	annually	weekly	4	2	3	5	4	4	4	4	3	5	4	1	1	1	2	2	2	3	3	2	3	2	1	2	4	1	1	1	2	2	4	2.25	3.8	2	2	4.33333333333333	2.5
288	435	United States	24	female	2 to 5 years	daily	4	4	daily	weekly	monthly	weekly	3.5	2.5	1	3	3	4	3	4	4	5	3	5	5	1	2	3	4	3	1	1	1	4	2	5	2	5	1	1	1	3	5	5	3	2.4	2.25	2.66666666666667	1
289	436	Germany	24	female	7 to 12 months	daily	3	3	daily	daily	annually	weekly	4	2	1	4	4	3	2	2	4	5	3	4	4	1	2	1	4	4	1	1	2	5	4	4	2	5	2	1	1	2	2	4.5	2.4	3.4	1.5	3	1
290	437	United States	28	male	2 to 5 years	daily	4	5	daily	daily	annually	weekly	4	2	2	5	3	3	1	2	4	4	4	3	5	2	3	2	2	2	1	1	4	5	4	4	4	4	2	1	2	3	5	3.75	2.2	3.8	2.5	4.33333333333333	1
291	438	United States	31	female	more than 5 years	daily	4	4	daily	daily	annually	daily	4	2.5	1	4	3	3	4	4	5	5	3	5	5	3	1	1	5	3	1	1	4	5	4	5	1	5	2	2	1	1	3	5	3	4	1	2.66666666666667	1
292	439	India	33	male	2 to 5 years	daily	5	2	daily	daily	annually	annually	4	1	1	5	3	4	4	4	5	1	1	1	5	1	4	2	1	1	1	1	1	5	5	1	1	1	5	1	1	1	1	1	3.2	4.2	2	2.33333333333333	1
293	440	United Kingdom	21	male	1 to 2 years	daily	3	4	daily	daily	annually	annually	4	1	2	3	4	4	4	5	4	4	4	4	4	4	4	2	5	5	2	4	5	5	5	5	4	5	5	2	3	3	5	4.5	3.8	4.8	3	3.66666666666667	3
294	441	Sweden	20	male	7 to 12 months	daily	3	2	daily	daily	annually	monthly	4	1.5	1	4	2	1	1	2	2	5	2	4	5	1	1	1	2	3	1	1	2	4	3	4	1	4	4	1	1	1	4	4.25	1.4	3	1	2.33333333333333	1
295	444	Australia	42	male	1 to 2 years	daily	2	3	daily	daily	monthly	weekly	4	2.5	1	4	4	1	5	4	3	5	3	4	4	1	1	1	4	4	1	1	1	4	2	4	4	3	1	1	1	1	4	4	3	2.2	1	3.66666666666667	1
296	445	New Zealand	50	male	7 to 12 months	daily	3	4	weekly	weekly	monthly	annually	3	1.5	1	4	2	3	3	3	3	3	4	2	2	1	1	1	2	2	3	3	3	4	3	2	3	2	2	2	2	2	2	2.25	2.4	3	1.5	3.66666666666667	3
297	446	United States	30	female	2 to 5 years	daily	4	5	daily	daily	annually	weekly	4	2	1	4	4	4	3	3	3	4	3	3	4	1	1	1	1	1	1	1	4	4	1	3	3	3	1	1	1	1	1	3.25	3	2.6	1	3.33333333333333	1
298	447	Brazil	24	female	2 to 5 years	daily	3	4	daily	daily	annually	annually	4	1	1	4	3	4	3	4	5	5	4	5	4	1	1	1	4	3	1	1	4	5	5	5	4	5	3	1	1	1	4	5	3	4.4	1	4	1
299	448	United States	27	female	2 to 5 years	weekly	5	5	weekly	weekly	annually	monthly	3	1.5	4	5	5	5	5	5	5	4	5	3	4	3	3	3	2	5	1	3	4	5	4	4	5	3	5	3	3	3	3	3.5	4.8	4.6	3	5	2
300	450	United States	20	male	1 to 2 years	daily	4	3	daily	daily	monthly	weekly	4	2.5	2	4	2	3	4	4	4	5	4	5	5	2	2	3	3	3	1	1	1	5	4	5	4	5	5	1	3	3	3	5	3	3.8	2.75	4	1
301	451	United States	27	female	1 to 2 years	daily	5	5	daily	daily	annually	monthly	4	1.5	1	5	3	4	4	4	5	4	4	2	4	2	2	2	3	3	1	4	4	5	4	3	5	2	3	4	1	1	3	2.75	3.2	4.2	1.5	4.66666666666667	2.5
302	452	United States	25	female	7 to 12 months	daily	5	4	daily	daily	annually	annually	4	1	1	5	2	4	5	3	5	3	5	1	5	1	1	1	5	5	1	1	5	5	3	1	5	1	1	1	1	1	3	1.5	3	3.8	1	5	1
303	453	United States	21	female	7 to 12 months	daily	4	4	daily	daily	weekly	weekly	4	3	2	4	4	4	3	3	4	4	4	3	5	1	4	3	4	2	2	2	3	4	3	5	4	4	4	1	5	3	4	4	3.2	3.6	3.75	4	2
304	454	United States	29	male	2 to 5 years	daily	3	4	daily	daily	monthly	monthly	4	2	1	4	3	4	4	5	5	5	3	4	5	2	1	2	3	3	3	2	4	5	5	4	3	3	4	1	2	2	2	4	3.4	4.6	1.75	3.33333333333333	2.5
305	455	United States	36	male	2 to 5 years	daily	2	5	annually	annually	annually	annually	1	1	1	4	1	2	1	1	1	5	4	5	1	1	1	1	5	1	1	1	4	2	1	5	2	5	1	1	1	1	3	5	1.2	1.8	1	3.33333333333333	1
306	456	Lithuania	31	male	1 to 2 years	weekly	3	5	weekly	weekly	annually	monthly	3	1.5	1	5	2	2	2	3	2	4	2	3	5	1	1	1	4	1	1	1	5	5	1	5	2	5	1	1	1	1	5	4.25	2	2.8	1	3	1
307	457	Germany	49	male	more than 5 years	daily	5	5	daily	daily	annually	daily	4	2.5	1	5	3	3	4	4	4	3	4	5	5	3	1	3	5	3	1	1	3	5	2	3	3	4	2	1	1	3	5	3.75	3	3.2	2	4	1
308	459	United States	21	female	1 to 2 years	daily	5	4	daily	daily	weekly	weekly	4	3	1	4	5	5	4	4	4	5	5	4	5	2	1	4	3	5	1	1	4	5	4	4	4	3	3	1	1	1	1	4	3.8	4	1.75	4.33333333333333	1
309	460	United Kingdom	21	male	1 to 2 years	daily	4	3	daily	daily	monthly	weekly	4	2.5	4	4	3	3	3	3	3	4	4	4	4	1	1	1	2	1	1	1	4	4	2	2	4	2	2	1	1	1	4	3	3.2	3	1	4	1
310	461	Estonia	26	male	2 to 5 years	daily	4	5	daily	daily	annually	monthly	4	1.5	1	4	3	3	1	4	4	4	5	3	5	1	1	1	4	3	1	1	2	5	4	3	4	2	4	1	1	1	1	3	2.4	3.8	1	4.33333333333333	1
311	463	Australia	19	male	1 to 6 months	daily	3	4	weekly	weekly	annually	monthly	3	1.5	2	4	4	2	4	3	4	3	3	2	4	1	2	2	2	4	1	2	4	4	3	3	3	2	2	1	3	2	4	2.5	3	3.4	2.25	3.33333333333333	1.5
312	464	New Zealand	27	male	2 to 5 years	daily	4	3	daily	daily	annually	annually	4	1	1	1	2	4	3	3	5	5	2	5	5	2	1	1	5	1	2	3	4	5	5	5	2	5	5	1	1	3	3	5	2.6	4.8	1.5	1.66666666666667	2.5
313	465	Latvia	20	male	1 to 2 years	daily	4	4	daily	daily	monthly	weekly	4	2.5	1	5	3	3	3	3	4	4	4	2	5	1	1	1	4	4	1	1	4	1	1	3	3	3	3	3	3	3	4	3	2.6	2.6	2	4	1
314	466	Canada	22	female	2 to 5 years	daily	4	4	daily	daily	weekly	daily	4	3.5	1	4	4	4	4	3	4	5	4	4	5	3	2	2	3	4	2	4	5	5	5	3	3	4	4	1	2	2	4	4	3.2	4.6	2	3.66666666666667	3
315	468	Thailand	39	male	1 to 2 years	daily	4	3	daily	weekly	monthly	weekly	3.5	2.5	1	4	3	4	5	2	4	3	3	1	5	1	1	1	3	1	1	1	5	5	1	3	3	3	3	1	1	4	5	2.5	3	3.6	1.75	3.33333333333333	1
316	469	United Kingdom	23	female	1 to 2 years	daily	5	5	daily	daily	annually	weekly	4	2	1	5	4	4	3	3	4	5	5	4	5	1	1	1	4	1	1	3	3	5	3	4	4	5	1	1	1	1	1	4.5	3	3.2	1	4.66666666666667	2
317	473	Australia	43	male	2 to 5 years	daily	3	5	daily	daily	monthly	daily	4	3	1	5	4	4	4	5	5	5	5	5	5	1	1	1	5	3	1	1	5	5	5	5	5	5	3	1	1	1	5	5	3.6	4.6	1	5	1
318	474	Brazil	26	male	1 to 2 years	daily	3	4	daily	daily	annually	weekly	4	2	1	4	3	1	2	2	1	3	2	1	4	1	1	3	4	2	1	1	4	1	1	3	3	1	2	1	1	2	4	2	1.8	1.8	1.75	3	1
319	476	Canada	26	male	1 to 2 years	daily	3	3	daily	daily	weekly	weekly	4	3	2	4	3	3	5	2	3	3	4	2	4	1	3	3	4	3	2	2	2	5	4	3	5	3	2	1	2	3	4	2.75	3	3.2	2.75	4.33333333333333	2
320	477	Finland	33	female	2 to 5 years	daily	4	4	daily	daily	weekly	weekly	4	3	1	4	4	1	2	3	3	4	4	4	5	2	1	2	5	2	1	1	4	5	2	4	4	4	5	2	1	1	5	4	2.2	3.8	1.25	4	1
321	478	United Kingdom	19	male	1 to 2 years	daily	2	4	daily	daily	annually	weekly	4	2	1	3	2	1	3	1	1	4	2	4	2	1	1	1	3	1	1	1	3	4	2	5	1	4	2	2	1	1	3	4.25	1.6	2.4	1	2	1
322	480	United Kingdom	23	female	1 to 2 years	daily	4	4	daily	daily	monthly	monthly	4	2	1	4	3	4	4	3	4	4	4	3	4	1	3	3	4	3	1	2	2	5	5	3	4	4	5	3	3	3	3	3.5	3	4.2	3	4	1.5
323	481	United States	32	male	more than 5 years	daily	5	2	daily	monthly	monthly	monthly	3	2	1	5	4	4	5	1	1	3	4	1	5	1	1	1	5	1	5	5	1	1	1	1	3	1	1	1	1	1	1	1.5	3	1	1	4	5
324	482	United States	25	male	2 to 5 years	daily	3	4	weekly	weekly	monthly	weekly	3	2.5	3	4	5	3	4	5	5	4	4	3	5	2	2	2	3	4	1	1	2	5	5	4	4	2	4	1	1	1	2	3.25	4	4.2	1.5	4	1
325	483	United States	23	male	1 to 2 years	daily	3	5	daily	daily	monthly	weekly	4	2.5	2	3	4	4	4	3	5	5	4	5	5	1	2	1	5	5	3	1	2	5	3	5	5	5	5	1	2	2	4	5	3.4	4	1.75	4	2
326	487	United States	19	female	2 to 5 years	daily	3	4	daily	daily	annually	annually	4	1	2	5	5	3	4	3	5	4	4	3	5	2	3	1	4	3	1	1	3	2	2	3	3	2	4	1	1	4	2	3	3.4	3.2	2.25	4	1
327	488	United States	34	female	2 to 5 years	weekly	4	3	weekly	weekly	annually	annually	3	1	1	4	4	3	2	3	4	3	4	3	5	1	2	2	1	4	1	1	4	5	5	2	2	2	3	1	1	2	1	2.5	2.6	4.2	1.75	3.33333333333333	1
328	489	France	24	female	2 to 5 years	daily	2	4	daily	daily	annually	weekly	4	2	2	4	2	3	1	1	3	5	3	5	4	1	1	2	4	1	1	2	2	4	3	5	3	5	3	1	1	2	4	5	1.8	3	1.5	3.33333333333333	1.5
329	490	United States	20	female	2 to 5 years	daily	3	4	daily	daily	monthly	daily	4	3	2	4	4	4	3	4	4	5	3	5	5	3	1	4	3	2	2	1	2	5	2	5	3	5	3	2	1	4	2	5	3.4	3.2	2.5	3.33333333333333	1.5
330	491	United States	18	male	1 to 2 years	daily	3	4	daily	daily	monthly	weekly	4	2.5	3	4	3	2	2	2	4	4	4	4	5	1	3	3	5	3	3	1	3	5	3	4	5	4	2	1	3	3	5	4	2.4	3.4	3	4.33333333333333	2
331	493	United States	37	male	1 to 2 years	weekly	4	4	weekly	weekly	annually	weekly	3	2	1	5	3	3	2	4	4	3	2	1	4	1	1	2	3	4	1	1	3	5	4	2	1	1	3	1	1	1	3	1.75	2.6	3.8	1.25	2.66666666666667	1
332	495	Canada	20	female	2 to 5 years	daily	4	4	daily	weekly	monthly	annually	3.5	1.5	2	4	5	5	4	5	2	2	2	1	5	1	1	3	3	4	1	1	4	5	5	3	3	1	4	1	1	3	3	1.75	4.2	4	2	3	1
333	496	Australia	21	female	1 to 2 years	daily	3	5	weekly	daily	monthly	weekly	3.5	2.5	3	5	3	2	3	4	4	5	5	5	4	1	3	4	1	2	2	3	2	5	3	4	5	5	2	1	1	1	3	4.75	3	3.2	2.25	5	2.5
334	497	Netherlands	36	male	more than 5 years	daily	5	3	annually	annually	annually	annually	1	1	1	4	4	3	5	4	4	2	3	1	5	3	1	1	1	5	2	1	3	4	5	3	5	1	1	5	1	1	3	1.75	3.4	3.4	1	4	1.5
335	498	Brazil	24	male	7 to 12 months	daily	3	5	daily	daily	annually	weekly	4	2	1	3	3	1	3	4	4	5	5	2	5	1	1	1	3	3	2	2	2	4	4	5	4	2	1	1	1	1	2	3.5	2.4	3	1	4	2
336	499	United States	27	female	1 to 2 years	daily	5	5	daily	daily	annually	weekly	4	2	2	5	3	5	5	5	5	5	5	4	5	2	2	2	2	2	2	4	5	5	5	2	5	3	5	1	1	1	1	3.5	4	5	1.5	5	3
337	500	Estonia	35	male	more than 5 years	daily	4	4	annually	weekly	annually	monthly	2	1.5	1	3	2	1	4	1	4	2	4	1	3	1	1	1	2	4	1	1	2	4	3	1	4	1	2	1	1	1	1	1.25	1.8	3	1	3.66666666666667	1
338	501	Turkey	24	male	1 to 6 months	daily	4	5	daily	weekly	annually	annually	3.5	1	1	5	4	4	4	5	4	3	5	1	4	1	1	1	4	5	1	1	4	5	5	1	4	1	1	1	1	1	4	1.5	3.6	3.8	1	4.66666666666667	1
339	502	United States	25	male	7 to 12 months	daily	5	5	daily	daily	monthly	weekly	4	2.5	1	4	4	3	5	4	3	4	5	3	4	3	1	1	4	5	1	2	2	3	3	3	4	3	4	3	3	3	1	3.25	3.4	3	2	4.33333333333333	1.5
340	503	United Kingdom	23	female	2 to 5 years	daily	3	3	weekly	daily	annually	monthly	3.5	1.5	3	3	3	3	4	3	3	4	3	4	4	3	2	3	3	2	2	2	4	5	3	4	3	3	4	2	2	2	3	3.75	3.2	3.8	2.25	3	2
341	505	Denmark	28	female	7 to 12 months	daily	5	5	daily	daily	monthly	monthly	4	2	1	4	4	1	4	4	4	5	4	5	5	1	1	1	5	3	1	1	5	5	1	5	4	5	5	1	1	1	2	5	2.8	4	1	4	1
342	507	Korea, Republic of	31	female	2 to 5 years	daily	3	4	daily	daily	annually	daily	4	2.5	1	4	1	2	4	4	4	5	3	5	4	1	1	4	2	1	1	1	3	4	2	4	2	5	1	1	1	3	1	4.75	2.4	2.8	2.25	3	1
343	508	United States	19	female	1 to 2 years	daily	5	5	daily	daily	monthly	weekly	4	2.5	1	5	4	4	5	5	5	5	5	5	5	4	1	4	5	4	1	1	3	5	3	5	4	5	5	2	3	1	3	5	3.8	4.2	2.25	4.66666666666667	1
344	509	United Kingdom	28	female	1 to 2 years	daily	4	4	daily	daily	annually	monthly	4	1.5	2	5	2	4	3	3	4	5	4	4	5	1	2	2	3	3	1	1	1	5	5	4	4	3	3	1	1	1	2	4	2.8	3.6	1.5	4.33333333333333	1
345	510	Portugal	20	female	1 to 2 years	daily	3	5	daily	daily	annually	daily	4	2.5	1	4	4	1	1	4	4	5	5	5	5	2	3	3	5	2	1	1	5	5	5	5	5	5	5	1	1	4	5	5	2.2	4.8	2.75	4.66666666666667	1
346	511	United States	23	female	2 to 5 years	daily	4	3	daily	weekly	annually	monthly	3.5	1.5	2	4	3	3	3	2	4	4	4	4	4	1	3	3	5	3	1	1	4	4	4	4	4	4	2	1	4	4	2	4	2.6	3.6	3.5	4	1
347	515	United States	21	male	2 to 5 years	daily	5	4	daily	daily	annually	monthly	4	1.5	2	4	3	4	3	5	5	4	4	4	5	1	1	1	4	1	1	2	4	5	5	5	3	4	5	1	1	1	1	4.25	3.4	4.8	1	3.66666666666667	1.5
348	518	United States	23	male	2 to 5 years	daily	1	5	daily	daily	monthly	weekly	4	2.5	1	3	2	3	3	1	1	5	5	5	5	2	1	3	1	2	1	1	3	3	5	5	5	5	1	4	1	5	3	5	2	2.6	2.5	4.33333333333333	1
349	519	United Kingdom	24	male	2 to 5 years	daily	1	1	weekly	weekly	annually	annually	3	1	1	4	4	2	1	3	1	2	2	3	1	1	1	2	3	5	2	1	1	1	1	1	1	1	1	1	1	1	1	1.75	2.2	1	1.25	2.33333333333333	1.5
350	521	United States	22	male	2 to 5 years	daily	2	5	weekly	weekly	monthly	weekly	3	2.5	1	2	2	2	2	2	2	4	4	3	5	2	1	3	3	3	1	1	3	4	3	5	5	5	3	2	1	2	3	4.25	1.8	3	1.75	3.66666666666667	1
351	523	United States	27	male	1 to 2 years	daily	4	5	daily	daily	annually	weekly	4	2	1	5	1	3	4	4	3	5	4	5	5	1	2	2	4	1	2	2	2	4	1	5	4	5	2	1	2	1	4	5	2.6	2.4	1.75	4.33333333333333	2
352	525	United States	22	male	1 to 2 years	daily	2	4	daily	daily	monthly	weekly	4	2.5	1	5	3	3	2	1	1	5	2	4	5	3	2	2	5	3	2	1	5	4	1	5	2	4	4	3	2	2	5	4.5	2	3	2	3	1.5
353	526	United States	27	male	more than 5 years	daily	4	4	weekly	weekly	monthly	weekly	3	2.5	1	5	3	3	2	1	4	5	4	2	4	2	1	1	3	2	1	1	1	3	1	5	2	1	1	1	2	1	5	3.25	2	2	1.25	3.66666666666667	1
354	527	Australia	22	male	1 to 2 years	daily	2	3	weekly	weekly	annually	annually	3	1	1	4	1	1	3	1	2	4	2	3	4	1	1	1	5	1	1	1	1	4	3	4	2	3	5	1	1	1	1	3.5	1.4	3	1	2.66666666666667	1
355	528	United Kingdom	20	male	1 to 2 years	daily	4	5	daily	daily	monthly	weekly	4	2.5	1	4	3	4	3	2	4	5	3	4	5	3	1	5	3	1	1	1	3	5	3	5	4	4	5	3	1	5	3	4.5	2.6	4	3	3.66666666666667	1
356	529	Canada	23	female	1 to 2 years	daily	4	4	daily	daily	weekly	weekly	4	3	1	5	4	2	4	2	5	5	5	5	4	1	1	3	4	4	1	1	5	4	5	5	5	5	2	3	1	4	4	5	2.6	4.2	2.25	5	1
357	530	United States	31	male	2 to 5 years	daily	2	5	annually	monthly	annually	annually	1.5	1	1	5	1	3	3	1	3	5	3	1	2	1	1	1	2	2	1	1	1	3	2	2	3	1	1	1	1	1	1	2.25	1.8	2	1	3.66666666666667	1
358	532	United States	26	female	2 to 5 years	daily	5	2	daily	daily	annually	weekly	4	2	2	5	4	2	5	4	5	5	5	5	5	3	4	2	5	4	1	1	2	5	2	3	5	5	4	1	3	4	2	4.5	3.4	3.6	3.25	5	1
359	533	India	46	female	1 to 2 years	daily	5	4	daily	daily	monthly	annually	4	1.5	1	4	4	4	5	4	5	3	4	1	4	2	2	2	2	4	3	1	5	5	3	1	5	1	1	1	1	1	3	1.5	3.6	3.8	1.5	4.33333333333333	2
360	534	United States	35	male	1 to 2 years	daily	5	4	daily	daily	weekly	daily	4	3.5	1	5	3	4	4	5	5	5	5	5	5	3	2	2	2	3	2	4	5	5	5	5	5	5	3	3	2	2	5	5	3.4	4.6	2	5	3
361	535	United States	32	female	7 to 12 months	daily	4	4	daily	daily	monthly	monthly	4	2	3	5	4	5	5	5	5	4	5	4	5	1	1	2	2	2	1	3	3	5	4	3	5	3	5	3	1	3	2	3.5	4.4	4.4	1.75	5	2
362	536	United States	24	female	1 to 2 years	daily	4	5	daily	daily	annually	weekly	4	2	3	5	3	3	4	4	4	5	4	5	5	2	2	2	3	3	3	3	3	4	4	5	3	5	4	3	3	3	4	5	3.4	3.8	2.5	4	3
363	537	United States	41	female	more than 5 years	daily	3	4	monthly	weekly	monthly	weekly	2.5	2.5	2	4	3	3	3	3	4	5	5	3	5	1	1	1	4	3	2	1	3	4	5	4	4	4	4	1	1	1	1	4	2.8	4	1	4.33333333333333	1.5
364	538	China	28	male	more than 5 years	daily	2	5	weekly	weekly	annually	monthly	3	1.5	1	4	1	1	4	1	5	5	4	4	1	1	1	1	3	1	1	1	5	5	1	5	4	5	2	1	1	1	4	4.75	1.6	3.6	1	4	1
365	539	United States	30	female	2 to 5 years	daily	4	4	daily	daily	monthly	weekly	4	2.5	3	5	4	3	3	4	4	4	5	3	4	1	3	3	3	3	4	1	2	5	4	3	5	2	2	1	3	2	4	3	3.4	3.4	2.75	5	2.5
366	540	Netherlands	23	female	1 to 2 years	daily	4	5	daily	daily	monthly	annually	4	1.5	3	5	5	5	4	4	2	2	3	1	5	1	1	1	1	5	3	2	4	5	5	4	3	1	4	1	1	1	3	2	4.2	4	1	3.66666666666667	2.5
367	541	United States	22	male	2 to 5 years	daily	4	5	daily	daily	annually	weekly	4	2	1	5	1	1	2	1	3	4	3	4	4	1	1	1	1	1	1	1	1	4	4	2	3	3	1	1	1	1	3	3.25	1.2	2.6	1	3.66666666666667	1
368	542	United States	21	female	1 to 2 years	daily	4	4	daily	daily	annually	annually	4	1	1	5	4	4	3	4	4	4	4	1	4	1	1	1	1	4	1	1	4	4	1	1	2	1	3	1	1	1	3	1.75	3.2	3.2	1	3.66666666666667	1
369	543	United States	44	male	2 to 5 years	daily	2	5	daily	daily	monthly	weekly	4	2.5	1	5	3	4	3	2	4	5	4	3	4	1	1	1	2	2	1	1	1	4	5	4	4	3	4	1	1	1	1	3.75	2.6	3.6	1	4.33333333333333	1
370	545	United Kingdom	22	male	1 to 2 years	daily	5	2	daily	daily	monthly	daily	4	3	1	4	2	1	3	3	4	5	5	5	5	1	1	1	5	5	1	5	5	5	5	5	5	5	5	1	1	1	5	5	2	4.8	1	4.66666666666667	3
371	546	United States	26	female	1 to 2 years	daily	4	4	daily	daily	weekly	weekly	4	3	1	5	5	5	5	5	5	5	4	4	4	1	1	1	5	4	1	1	2	5	4	4	4	4	1	1	1	1	5	4.25	4.2	3.4	1	4.33333333333333	1
372	547	United States	23	male	1 to 2 years	daily	2	4	daily	daily	monthly	weekly	4	2.5	3	4	4	4	3	3	4	5	4	2	4	1	3	1	5	1	2	1	3	3	4	4	4	3	2	1	1	1	3	3.5	3.4	3.2	1.5	4	1.5
373	548	United States	57	female	more than 5 years	daily	3	3	daily	daily	monthly	daily	4	3	1	4	3	1	4	4	4	4	4	2	4	1	1	1	1	1	1	1	1	4	4	4	2	3	2	1	1	1	4	3.25	2.6	3	1	3.33333333333333	1
374	549	United States	25	female	1 to 2 years	daily	4	4	weekly	monthly	annually	annually	2.5	1	1	4	4	4	4	3	4	4	3	4	5	1	1	2	3	3	2	2	4	4	4	5	5	5	5	1	1	1	3	4.5	3.2	4.2	1.25	4	2
375	550	United States	30	female	7 to 12 months	daily	5	5	daily	daily	annually	monthly	4	1.5	1	4	4	4	4	2	4	4	4	4	4	1	1	1	3	3	3	3	4	4	4	4	5	4	2	1	1	2	5	4	3	3.6	1.25	4.33333333333333	3
376	551	United States	19	female	7 to 12 months	daily	4	2	daily	weekly	monthly	monthly	3.5	2	1	4	4	4	5	4	3	5	5	4	4	1	4	2	4	2	1	1	4	5	5	5	4	4	4	3	3	2	4	4.5	3.6	4.2	2.75	4.33333333333333	1
377	552	United States	34	male	1 to 2 years	daily	2	5	monthly	weekly	annually	weekly	2.5	2	1	5	4	4	3	2	4	2	4	2	4	2	1	1	4	2	1	2	4	4	5	2	4	2	4	2	1	1	4	2	2.8	4.2	1	4.33333333333333	1.5
378	554	United States	18	female	2 to 5 years	daily	3	3	weekly	daily	annually	weekly	3.5	2	1	5	4	1	4	2	5	3	4	3	5	1	1	3	5	4	1	1	3	5	4	2	3	3	4	1	1	5	5	2.75	2.4	4.2	2.5	4	1
379	555	United States	32	male	2 to 5 years	daily	3	5	daily	daily	annually	weekly	4	2	1	3	3	4	1	1	1	3	3	3	5	1	1	1	1	4	1	1	1	5	5	3	3	3	3	2	1	1	1	3	2	3	1	3	1
380	556	United States	23	female	1 to 2 years	daily	3	3	daily	weekly	annually	annually	3.5	1	3	4	4	5	3	2	5	4	4	2	5	2	3	2	4	5	1	1	2	5	4	2	2	1	5	1	3	2	2	2.25	3.4	4.2	2.5	3.33333333333333	1
381	557	United States	31	female	1 to 2 years	daily	4	4	daily	daily	monthly	daily	4	3	1	5	4	4	4	4	4	5	5	4	4	1	1	1	5	4	3	2	4	5	5	3	4	4	4	1	1	1	2	4	3.4	4.4	1	4.66666666666667	2.5
382	559	Canada	39	male	1 to 2 years	daily	3	3	weekly	daily	annually	weekly	3.5	2	1	2	3	3	4	4	4	4	5	4	5	2	1	1	4	3	1	1	2	5	4	4	5	4	1	1	1	1	3	4	3	3.2	1	4	1
383	560	United States	27	female	1 to 2 years	daily	5	4	daily	daily	annually	weekly	4	2	2	5	5	5	4	4	5	5	5	3	5	2	2	1	4	5	1	1	5	5	5	4	5	3	5	5	1	2	4	3.75	4	5	1.5	5	1
384	561	United States	49	male	more than 5 years	daily	3	5	daily	daily	monthly	daily	4	3	4	5	4	3	3	3	4	4	5	4	4	2	2	2	4	4	2	2	4	5	5	4	5	4	5	3	2	1	5	4	3.4	4.6	1.75	5	2
385	563	United States	22	female	2 to 5 years	daily	4	4	daily	daily	weekly	weekly	4	3	1	5	3	3	3	3	3	4	4	3	4	2	4	2	4	3	3	4	4	4	2	5	4	4	4	2	4	2	4	4	2.6	3.4	3	4.33333333333333	3.5
386	564	Canada	31	male	1 to 2 years	daily	3	4	weekly	weekly	monthly	weekly	3	2.5	1	4	3	3	4	1	3	5	4	1	4	1	1	1	3	1	1	1	4	5	4	1	4	1	1	1	1	1	4	2	2.4	3.4	1	4	1
387	565	United States	34	male	more than 5 years	daily	2	3	daily	daily	annually	monthly	4	1.5	1	4	3	2	3	2	2	4	3	2	4	1	1	1	1	2	1	1	4	4	1	3	3	1	1	1	1	1	3	2.5	2.2	2.4	1	3.33333333333333	1
388	567	United States	40	female	7 to 12 months	daily	3	4	daily	daily	annually	weekly	4	2	1	4	3	3	4	2	4	5	5	5	5	2	1	1	5	1	1	1	2	4	3	5	4	5	2	2	1	1	4	5	2.6	3	1	4.33333333333333	1
389	571	Canada	25	female	2 to 5 years	daily	5	5	daily	daily	monthly	weekly	4	2.5	1	5	4	4	5	3	5	5	4	4	5	1	3	3	4	2	2	2	5	5	3	5	3	4	5	1	2	2	5	4.5	3.4	4.6	2.5	4	2
390	577	Japan	36	male	2 to 5 years	daily	3	3	weekly	weekly	monthly	monthly	3	2	2	4	5	4	5	2	2	3	3	4	5	1	1	1	2	2	1	1	1	4	2	4	4	3	2	1	2	1	4	3.5	3.6	2.2	1.25	3.66666666666667	1
391	579	Canada	34	male	2 to 5 years	daily	3	3	weekly	daily	annually	weekly	3.5	2	1	4	5	4	4	5	5	2	4	2	5	1	1	1	1	5	1	1	3	3	3	1	1	1	4	1	1	1	1	1.5	3.8	3.6	1	3	1
392	580	United States	25	female	1 to 2 years	daily	2	4	annually	annually	annually	annually	1	1	1	4	1	1	3	1	1	5	2	5	3	1	1	1	4	1	1	1	1	4	1	5	2	5	1	1	1	1	2	5	1.4	1.6	1	2.66666666666667	1
393	581	Canada	21	male	2 to 5 years	daily	3	1	daily	weekly	monthly	daily	3.5	3	1	3	4	4	5	4	4	4	4	4	2	1	1	1	5	1	1	1	5	4	4	5	3	4	2	1	3	3	5	4.25	3.6	3.8	2	3.33333333333333	1
394	583	Germany	29	female	2 to 5 years	daily	3	4	daily	daily	monthly	weekly	4	2.5	2	2	5	4	4	2	4	5	4	5	5	3	2	2	3	5	1	1	4	4	5	5	3	5	5	3	2	2	2	5	3.4	4.4	2	3	1
395	584	United States	22	male	2 to 5 years	daily	4	4	daily	daily	annually	weekly	4	2	2	4	4	2	4	4	5	5	4	5	4	2	2	2	4	3	2	2	4	5	5	5	4	5	3	2	2	2	5	5	3.2	4.4	2	4	2
396	585	United States	24	male	1 to 2 years	daily	3	4	daily	daily	annually	weekly	4	2	3	5	4	4	5	3	4	4	4	4	5	2	2	2	3	1	1	1	2	4	3	3	3	5	2	1	1	1	3	4	3.8	3	1.5	4	1
397	586	United States	46	female	2 to 5 years	daily	3	4	daily	daily	monthly	weekly	4	2.5	3	5	4	2	1	1	2	4	4	5	5	1	1	1	2	3	1	1	1	4	4	5	5	5	3	1	1	1	4	4.75	2.2	2.8	1	4.66666666666667	1
398	587	United States	22	male	2 to 5 years	daily	3	4	weekly	weekly	annually	monthly	3	1.5	2	4	4	4	4	2	3	4	4	3	4	1	1	2	4	3	2	2	5	5	4	3	4	3	2	1	2	3	3	3.25	3.2	3.8	2	4	2
399	589	United States	22	female	1 to 2 years	daily	5	5	daily	daily	annually	annually	4	1	1	5	4	5	5	4	5	5	4	5	5	1	1	3	5	4	2	1	4	5	5	5	4	5	3	1	3	3	5	5	3.8	4.4	2.5	4.33333333333333	1.5
400	590	Canada	28	female	1 to 2 years	daily	4	3	daily	daily	annually	weekly	4	2	3	5	5	5	5	4	5	4	4	3	4	1	1	1	2	3	1	1	5	5	5	4	4	2	3	3	1	1	3	3.25	4.4	4.6	1	4.33333333333333	1
401	594	United States	21	female	2 to 5 years	daily	4	4	daily	daily	annually	monthly	4	1.5	2	5	3	4	4	2	3	5	4	4	5	1	1	1	4	2	1	1	5	5	3	4	4	4	4	1	1	1	5	4.25	3	4	1	4.33333333333333	1
402	595	United States	25	male	1 to 2 years	daily	3	3	daily	daily	annually	daily	4	2.5	2	4	3	4	4	3	3	4	5	3	5	3	2	2	4	4	1	1	3	4	3	4	4	3	3	3	2	2	4	3.5	3.2	3.2	2	4.33333333333333	1
403	596	Canada	18	male	1 to 6 months	daily	3	3	daily	daily	monthly	daily	4	3	1	4	4	4	1	1	1	4	1	1	4	1	1	1	1	4	1	1	1	1	1	1	4	1	1	1	1	1	5	1.75	2.2	1	1	3	1
404	597	United States	21	male	1 to 2 years	daily	5	5	daily	daily	weekly	weekly	4	3	3	3	5	5	3	4	5	5	5	5	5	1	1	1	5	5	1	1	4	5	5	5	5	5	5	1	1	1	5	5	4	4.8	1	4.33333333333333	1
405	599	Australia	31	female	1 to 2 years	weekly	4	4	weekly	weekly	annually	monthly	3	1.5	2	5	4	5	4	2	4	3	2	1	3	1	2	2	4	4	1	2	3	5	5	1	2	1	2	2	2	4	5	1.5	3.4	3.8	2.5	3	1.5
406	601	United States	24	male	1 to 2 years	daily	3	4	daily	weekly	annually	weekly	3.5	2	1	4	1	4	4	4	4	5	5	5	4	1	1	1	3	1	1	1	2	4	4	5	4	5	2	1	1	1	4	5	2.8	3.2	1	4.33333333333333	1
407	604	France	21	male	1 to 2 years	daily	1	4	weekly	weekly	monthly	monthly	3	2	1	5	5	2	3	4	5	4	5	3	5	1	1	1	3	3	1	1	1	3	3	3	5	3	1	1	1	1	2	3.25	3	2.6	1	5	1
408	606	United States	23	male	1 to 2 years	daily	3	2	daily	weekly	monthly	monthly	3.5	2	2	3	3	3	3	2	2	3	3	1	4	1	1	1	1	1	1	1	1	2	1	1	2	1	1	1	1	1	1	1.5	2.6	1.4	1	2.66666666666667	1
409	607	Canada	25	female	1 to 2 years	daily	3	4	daily	weekly	monthly	weekly	3.5	2.5	1	5	3	3	5	2	3	1	5	2	5	1	1	1	3	2	1	1	2	4	3	1	2	5	2	1	1	1	1	2.25	2.8	2.8	1	4	1
410	609	Canada	22	male	2 to 5 years	daily	2	4	weekly	weekly	annually	monthly	3	1.5	1	4	4	3	3	4	4	5	4	3	3	2	2	3	5	2	3	1	3	5	3	4	5	3	2	2	2	2	5	3.75	3	3.4	2.25	4.33333333333333	2
411	610	Australia	19	female	1 to 2 years	daily	3	5	weekly	daily	annually	weekly	3.5	2	1	4	2	4	3	1	1	4	4	3	3	1	1	1	2	1	1	1	3	5	2	3	2	4	1	1	1	3	3	3.5	2.2	2.4	1.5	3.33333333333333	1
412	611	United States	23	male	2 to 5 years	daily	2	4	daily	daily	weekly	weekly	4	3	2	4	3	4	4	2	2	5	3	4	5	1	3	3	4	3	2	2	5	5	5	5	2	4	4	1	3	3	5	4.5	3	4.2	3	3	2
413	612	United States	26	female	more than 5 years	weekly	3	3	weekly	weekly	annually	monthly	3	1.5	1	5	2	1	2	1	1	4	4	4	2	1	1	1	5	2	1	1	1	4	1	5	2	2	1	1	1	1	3	3.75	1.4	1.6	1	3.66666666666667	1
414	613	Netherlands	23	female	7 to 12 months	daily	4	3	daily	daily	annually	weekly	4	2	1	5	3	4	4	4	4	4	4	4	5	1	3	3	4	1	2	1	5	5	3	5	3	5	5	1	3	3	3	4.5	3.2	4.4	3	4	1.5
415	614	United Kingdom	23	male	2 to 5 years	daily	4	4	daily	daily	monthly	monthly	4	2	1	4	3	2	3	2	3	3	4	2	5	1	1	2	2	3	1	1	4	4	3	2	3	2	1	1	1	2	2	2.25	2.2	3	1.5	3.66666666666667	1
416	615	United States	22	female	2 to 5 years	daily	3	3	daily	daily	weekly	daily	4	3.5	1	4	2	1	3	1	2	5	3	5	5	1	3	3	5	1	2	1	5	5	5	5	3	5	2	1	2	2	3	5	1.6	3.8	2.5	3.33333333333333	1.5
417	618	United States	40	female	1 to 6 months	daily	3	4	daily	daily	annually	weekly	4	2	1	4	3	3	3	3	4	5	4	5	5	1	1	1	2	1	1	2	5	5	3	5	5	5	1	1	1	1	4	5	2.6	3.6	1	4.33333333333333	1.5
418	619		50	male	2 to 5 years	daily	5	5	daily	daily	weekly	daily	4	3.5	2	5	4	4	3	5	5	5	5	3	5	4	1	1	4	2	1	1	3	4	2	3	4	3	2	1	1	1	3	3.5	3.6	3.2	1	4.66666666666667	1
419	620	United States	30	female	2 to 5 years	daily	3	5	daily	daily	monthly	weekly	4	2.5	1	3	2	1	1	3	5	4	5	1	5	1	1	1	1	1	1	1	1	5	5	3	5	3	2	1	1	1	2	2.75	1.6	3.6	1	4.33333333333333	1
420	621	Canada	23	female	1 to 2 years	daily	3	4	monthly	monthly	annually	annually	2	1	1	4	4	2	3	4	4	2	2	2	4	1	1	1	2	1	1	1	2	5	5	3	2	3	3	1	1	1	1	2.5	2.8	3.8	1	2.66666666666667	1
421	622	Switzerland	25	female	2 to 5 years	daily	4	4	daily	daily	annually	annually	4	1	1	5	3	3	3	3	5	4	5	2	5	1	1	1	4	4	1	2	3	5	5	3	5	3	3	1	1	1	5	3	2.6	4.2	1	5	1.5
422	623	United States	18	female	7 to 12 months	daily	3	2	daily	annually	annually	annually	2.5	1	2	3	1	4	4	3	5	1	1	2	3	1	1	1	1	2	1	1	1	4	3	1	1	2	1	1	1	1	1	1.5	2.8	2.8	1	1.66666666666667	1
423	628	United States	32	male	1 to 2 years	daily	1	1	daily	daily	monthly	monthly	4	2	1	3	1	1	1	1	1	5	3	2	2	1	1	1	1	1	1	1	1	1	1	5	5	2	1	1	1	1	2	3.5	1	1	1	3.66666666666667	1
424	630	United States	18	male	1 to 2 years	daily	5	3	daily	daily	annually	monthly	4	1.5	1	5	4	4	5	2	5	5	5	5	5	1	1	1	2	2	2	2	4	5	5	5	3	4	2	1	1	1	1	4.75	3.2	4.2	1	4.33333333333333	2
425	631	Netherlands	18	female	1 to 2 years	daily	5	4	daily	daily	monthly	weekly	4	2.5	1	5	3	2	2	4	4	5	5	4	5	5	1	1	5	2	1	1	1	5	2	4	2	3	1	2	1	1	4	4	2.4	2.6	1	4	1
426	632	United States	25	female	1 to 2 years	daily	5	4	weekly	weekly	annually	annually	3	1	1	3	3	3	4	2	3	4	4	5	5	1	1	1	4	1	1	2	4	5	4	5	5	5	2	1	1	1	3	4.75	2.6	3.6	1	4	1.5
427	634	United States	22	male	1 to 2 years	daily	5	5	daily	daily	annually	annually	4	1	1	4	4	5	5	3	3	5	3	5	5	4	2	1	5	4	1	1	2	5	5	5	5	5	1	5	2	1	5	5	3.6	3.2	1.5	4	1
428	635	Canada	23	male	1 to 2 years	daily	5	5	daily	weekly	annually	monthly	3.5	1.5	2	4	3	2	4	5	4	5	3	5	4	1	1	1	5	3	1	2	5	5	4	5	3	5	5	2	1	1	5	5	3.2	4.6	1	3.33333333333333	1.5
429	636	United States	25	male	2 to 5 years	daily	3	4	daily	daily	monthly	weekly	4	2.5	2	5	5	4	4	4	4	4	3	3	5	2	2	2	3	4	2	1	3	4	4	4	4	3	2	2	2	4	3	3.5	3.8	3.4	2.5	4	1.5
430	637	United States	23	female	7 to 12 months	weekly	4	4	weekly	monthly	annually	monthly	2.5	1.5	1	5	5	4	3	3	3	4	5	2	5	1	1	1	4	4	2	1	1	1	2	1	5	2	2	1	1	1	1	2.25	3.2	1.8	1	5	1.5
431	639	Lebanon	18	male	1 to 2 years	daily	3	4	daily	daily	annually	weekly	4	2	2	4	2	4	5	4	3	5	4	3	5	1	2	2	3	2	1	1	5	3	4	5	3	2	3	1	2	2	1	3.75	3.4	3.6	2	3.66666666666667	1
432	640	United States	31	male	2 to 5 years	daily	4	4	daily	daily	weekly	daily	4	3.5	3	5	3	5	5	4	5	5	5	3	5	4	1	1	4	4	1	1	5	5	5	3	4	1	4	1	1	1	2	3	4	4.8	1	4.66666666666667	1
433	641	United Kingdom	18	male	2 to 5 years	daily	4	3	weekly	daily	annually	annually	3.5	1	2	5	4	2	2	2	3	4	4	3	4	1	1	1	2	4	2	1	2	3	5	4	3	4	2	1	1	1	2	3.75	2.4	3	1	4	1.5
434	642	Iceland	25	male	2 to 5 years	daily	5	3	daily	daily	monthly	weekly	4	2.5	1	4	4	5	4	4	5	5	4	2	5	1	2	3	3	2	3	2	4	5	4	5	4	4	4	3	1	1	4	4	3.6	4.4	1.75	4	2.5
435	644	Canada	20	male	1 to 2 years	daily	3	3	daily	daily	monthly	daily	4	3	2	4	4	2	4	5	4	5	5	4	4	1	2	2	2	3	1	1	4	4	4	4	5	2	3	1	2	2	2	3.75	3.4	3.8	2	4.66666666666667	1
436	646	United States	29	female	1 to 2 years	weekly	3	3	weekly	weekly	annually	monthly	3	1.5	2	4	3	2	3	2	3	5	5	4	5	1	1	1	3	1	1	1	1	3	3	4	3	3	2	1	1	1	1	4	2.4	2.4	1	4	1
437	647	United States	19	male	2 to 5 years	daily	4	3	daily	daily	monthly	monthly	4	2	3	5	4	4	5	3	4	3	3	2	4	2	3	1	3	5	1	1	5	4	3	3	4	2	4	3	3	1	4	2.5	3.8	4	2	4	1
438	650	United States	24	female	2 to 5 years	daily	2	5	weekly	daily	weekly	weekly	3.5	3	1	5	3	1	5	3	4	5	5	5	4	1	3	2	5	3	2	1	4	5	5	5	4	5	4	4	2	4	5	5	2.6	4.4	2.75	4.66666666666667	1.5
439	652	United States	23	male	2 to 5 years	daily	4	4	weekly	weekly	annually	annually	3	1	1	4	5	2	1	3	4	5	4	3	5	2	1	2	1	3	2	1	1	3	4	4	3	3	4	1	1	4	4	3.75	2.4	3.2	2	3.66666666666667	1.5
440	653	Sweden	20	female	more than 5 years	daily	1	5	daily	daily	monthly	daily	4	3	2	4	3	2	4	2	4	5	5	5	5	3	2	2	5	2	1	1	1	1	1	5	4	5	2	4	2	2	5	5	2.6	1.8	2	4.33333333333333	1
441	654	United States	19	female	7 to 12 months	daily	2	5	daily	daily	annually	weekly	4	2	1	4	2	1	3	3	4	5	5	5	5	3	3	3	5	1	1	2	4	4	5	4	4	4	4	1	3	3	5	4.5	2	4.2	3	4.33333333333333	1.5
442	656	United States	25	female	1 to 6 months	daily	3	4	annually	annually	monthly	monthly	1	2	2	4	3	3	3	4	5	4	5	4	4	2	2	2	3	3	2	2	2	5	4	4	5	4	4	2	2	2	2	4	3	4	2	4.66666666666667	2
443	659	United States	19	female	7 to 12 months	daily	3	3	daily	daily	monthly	weekly	4	2.5	3	4	4	4	5	5	4	4	4	2	4	1	2	1	4	3	2	2	4	4	4	5	4	2	2	1	5	4	4	3.25	4.2	3.6	3	4	2
444	664	United States	28	male	2 to 5 years	daily	3	4	daily	daily	daily	daily	4	4	1	4	1	3	3	3	4	3	3	4	4	1	1	1	1	1	1	1	4	4	4	4	3	4	3	1	1	1	3	3.75	2.2	3.8	1	3.33333333333333	1
445	665	United Kingdom	21	female	1 to 2 years	daily	4	3	weekly	weekly	weekly	weekly	3	3	2	4	4	4	5	3	4	5	4	2	5	4	3	4	4	4	3	3	3	4	4	3	3	3	5	3	3	2	4	3.25	3.6	4	3	3.66666666666667	3
446	669	United States	24	male	2 to 5 years	daily	3	3	daily	daily	annually	weekly	4	2	1	4	2	4	4	2	4	5	5	5	4	1	1	1	5	2	2	2	5	5	5	5	5	5	5	1	1	1	4	5	2.6	4.8	1	4.66666666666667	2
447	672	United States	57	female	1 to 2 years	daily	4	5	daily	daily	annually	monthly	4	1.5	1	5	3	3	4	3	5	3	4	2	5	1	1	1	2	2	1	1	4	5	5	3	2	2	1	1	1	1	1	2.5	2.8	4	1	3.66666666666667	1
448	673	United States	20	female	2 to 5 years	daily	1	1	weekly	weekly	weekly	monthly	3	2.5	1	2	3	3	2	1	4	1	1	1	4	1	1	1	2	3	1	1	3	3	4	4	5	4	1	1	1	1	3	2.5	2	3	1	2.66666666666667	1
449	674	Australia	19	male	1 to 2 years	daily	4	3	daily	daily	monthly	daily	4	3	2	5	4	4	4	4	4	5	4	5	5	2	2	2	2	3	2	1	3	5	4	4	3	4	5	3	1	2	3	4.5	3.6	4.2	1.75	4	1.5
450	675	Lithuania	28	female	1 to 2 years	daily	4	4	annually	annually	annually	annually	1	1	2	5	3	4	4	5	5	4	4	3	4	1	1	1	3	3	1	1	2	5	4	3	3	3	3	1	1	1	4	3.25	3.6	3.8	1	4	1
451	677	United States	24	female	1 to 2 years	daily	4	4	monthly	monthly	annually	monthly	2	1.5	1	4	4	3	4	2	3	1	4	3	5	1	1	1	3	2	1	1	1	3	4	2	3	2	4	1	1	1	3	2	2.8	3	1	3.66666666666667	1
452	679	United States	19	male	1 to 2 years	daily	1	3	weekly	weekly	monthly	weekly	3	2.5	1	5	1	1	3	1	1	2	5	1	2	1	1	1	1	1	1	1	1	3	4	3	4	1	1	1	1	1	1	1.75	1.4	2	1	4.66666666666667	1
453	681	United Kingdom	20	male	7 to 12 months	daily	4	5	daily	daily	annually	annually	4	1	1	5	5	5	5	4	4	5	5	4	5	1	1	1	5	5	1	1	5	5	3	5	5	4	5	1	1	1	5	4.5	4	4.4	1	5	1
454	682	United States	23	female	1 to 2 years	daily	5	3	daily	weekly	annually	monthly	3.5	1.5	2	4	4	5	4	3	3	1	3	1	4	1	3	3	4	4	1	1	2	5	4	2	3	1	1	1	1	1	2	1.25	3.6	3	2	3.33333333333333	1
455	683	United States	18	male	2 to 5 years	daily	4	4	daily	daily	annually	monthly	4	1.5	2	3	2	4	4	3	3	5	5	5	5	4	2	1	4	2	1	1	5	5	5	5	4	5	5	3	2	1	5	5	3	4.6	1.5	4	1
456	685	United States	24	male	more than 5 years	daily	3	5	daily	daily	weekly	weekly	4	3	1	3	1	3	2	2	4	5	4	5	4	2	1	1	2	2	1	1	4	5	4	5	3	5	1	1	1	1	2	5	1.8	3.6	1	3.33333333333333	1
457	687	Denmark	26	male	1 to 6 months	daily	4	4	annually	annually	annually	annually	1	1	1	4	4	3	4	4	5	4	4	4	4	3	1	1	3	3	2	1	2	5	4	3	3	4	4	2	1	1	2	3.75	3.2	4	1	3.66666666666667	1.5
458	688	United States	20	male	1 to 2 years	daily	2	4	weekly	weekly	monthly	weekly	3	2.5	1	5	4	2	5	1	4	5	3	3	5	1	1	5	2	3	1	1	2	5	4	4	3	2	5	1	1	5	4	3.5	2.6	4	3	3.66666666666667	1
459	689	United States	27	male	2 to 5 years	daily	4	3	annually	annually	annually	annually	1	1	1	4	3	3	4	4	3	4	5	3	5	1	1	1	4	3	1	1	4	5	3	2	5	2	3	1	1	1	3	2.75	3	3.6	1	4.66666666666667	1
460	690	United States	20	female	2 to 5 years	daily	5	5	daily	daily	annually	weekly	4	2	5	5	5	5	4	1	1	5	4	5	5	1	1	1	5	1	1	1	4	1	1	5	1	5	5	1	1	1	5	5	4	2.4	1	3.33333333333333	1
461	691	United States	20	male	1 to 6 months	daily	4	4	weekly	annually	annually	annually	2	1	2	4	3	2	4	2	5	5	4	2	4	2	2	2	4	3	3	2	4	2	3	4	5	4	2	2	2	2	3	3.75	2.6	3.2	2	4.33333333333333	2.5
462	693	Australia	33	male	1 to 2 years	daily	1	4	daily	daily	monthly	weekly	4	2.5	1	4	3	2	1	1	2	2	3	2	3	2	1	3	2	3	2	1	3	3	3	2	2	2	1	2	1	3	3	2	1.6	2.4	2	3	1.5
463	695	United States	26	female	1 to 2 years	daily	5	3	daily	weekly	annually	weekly	3.5	2	1	4	4	5	5	4	4	3	3	1	4	1	1	1	1	3	1	1	3	4	4	1	1	1	1	1	1	1	1	1.5	3.8	3.2	1	2.66666666666667	1
464	697	United States	24	male	2 to 5 years	daily	4	4	daily	daily	daily	daily	4	4	1	5	3	4	4	5	5	3	4	4	4	4	1	1	3	4	3	3	5	5	5	5	2	5	5	2	1	1	1	4.25	3.4	5	1	3.66666666666667	3
465	699	United States	23	female	2 to 5 years	daily	5	4	daily	daily	annually	monthly	4	1.5	2	4	5	5	4	3	2	5	4	3	4	3	4	4	2	4	1	1	5	5	3	4	3	3	4	5	2	2	4	3.75	3.8	3.8	3	3.66666666666667	1
466	701	Sweden	24	other	1 to 2 years	daily	2	4	weekly	monthly	annually	monthly	2.5	1.5	2	3	4	3	2	1	5	5	3	4	1	1	1	1	1	2	1	1	2	5	2	5	2	5	2	1	1	1	1	4.75	2.4	3.2	1	2.66666666666667	1
467	704	United States	29	male	1 to 2 years	daily	4	4	monthly	monthly	monthly	annually	2	1.5	1	4	1	3	4	5	4	5	5	3	5	1	3	3	3	1	2	1	5	2	4	5	5	3	3	1	1	1	3	4	2.8	3.6	2	4.66666666666667	1.5
468	705	United States	33	female	2 to 5 years	daily	2	4	weekly	daily	annually	weekly	3.5	2	2	5	2	3	4	3	4	5	4	5	4	3	1	1	4	2	3	1	2	4	5	5	3	5	4	2	1	1	4	5	2.8	3.8	1	4	2
469	706	Germany	27	male	2 to 5 years	daily	2	2	weekly	weekly	annually	annually	3	1	1	2	2	1	2	1	2	2	2	2	3	1	1	1	2	2	2	1	3	1	1	2	4	2	1	1	1	1	1	2	1.4	1.6	1	2.66666666666667	1.5
470	707	Denmark	25	male	7 to 12 months	daily	2	4	daily	daily	annually	weekly	4	2	1	5	4	3	1	4	5	4	3	2	5	1	1	1	2	3	1	1	4	5	4	2	4	2	5	2	1	2	1	2.5	2.6	4.6	1.25	4	1
471	708	United Kingdom	26	male	1 to 2 years	daily	4	3	weekly	weekly	annually	weekly	3	2	2	4	3	3	5	4	3	4	4	4	3	2	1	2	4	2	2	1	1	4	2	3	2	2	3	1	1	1	3	3.25	3.4	2.6	1.25	3.33333333333333	1.5
472	713	United Kingdom	45	male	1 to 2 years	daily	3	3	daily	daily	monthly	weekly	4	2.5	2	2	2	1	1	1	2	4	4	4	3	1	1	1	2	1	1	1	2	3	3	3	3	3	3	1	1	1	3	3.5	1.4	2.6	1	3	1
473	714	United States	23	female	2 to 5 years	daily	3	4	daily	daily	annually	annually	4	1	3	5	4	4	4	3	4	5	5	4	5	1	1	1	4	2	3	1	3	5	4	5	3	3	2	1	1	1	3	4.25	3.6	3.6	1	4.33333333333333	2
474	715	United States	35	female	1 to 2 years	weekly	3	5	weekly	weekly	weekly	weekly	3	3	1	5	1	1	3	5	5	4	4	4	4	4	1	1	4	1	1	1	4	5	5	4	5	4	3	1	1	1	1	4	2.2	4.4	1	4.66666666666667	1
475	716	United States	19	female	1 to 2 years	daily	5	4	daily	daily	annually	monthly	4	1.5	2	3	5	5	4	3	4	5	3	5	5	4	3	3	4	3	1	1	5	5	4	5	4	5	2	3	3	2	5	5	3.8	4	2.75	3.33333333333333	1
476	717	United States	21	female	1 to 2 years	daily	4	4	daily	daily	annually	annually	4	1	1	4	3	1	3	4	4	5	3	5	5	1	2	1	2	3	1	1	3	5	4	4	3	4	1	1	2	1	1	4.5	2.4	3.4	1.5	3.33333333333333	1
477	718	United States	28	male	2 to 5 years	daily	3	3	daily	daily	annually	weekly	4	2	1	4	3	3	4	3	3	3	4	3	3	1	3	4	5	5	3	2	2	4	3	4	4	4	3	1	4	1	4	3.5	2.8	3	3	4	2.5
478	722	United Kingdom	23	male	7 to 12 months	daily	3	4	weekly	weekly	monthly	monthly	3	2	3	5	4	3	3	2	3	4	5	3	4	1	3	3	4	4	1	1	3	4	4	1	5	1	2	1	4	3	5	2.25	3	3.2	3.25	5	1
479	723	United Kingdom	18	female	7 to 12 months	daily	4	2	daily	daily	monthly	weekly	4	2.5	2	4	4	4	5	1	4	5	5	5	5	1	2	4	4	2	2	3	3	4	4	5	4	5	5	4	2	3	5	5	3.2	4	2.75	4.33333333333333	2.5
480	725	United States	19	female	1 to 2 years	daily	5	4	weekly	weekly	monthly	monthly	3	2	1	4	4	2	4	4	3	5	4	3	5	2	4	4	3	5	2	3	5	5	5	5	5	5	5	5	5	5	5	4.5	3	4.6	4.5	4.33333333333333	2.5
481	726	United States	23	male	1 to 6 months	daily	5	5	annually	annually	annually	annually	1	1	1	4	5	1	4	2	3	3	5	1	4	5	1	1	1	5	1	1	5	2	5	1	5	1	1	1	1	1	1	1.5	2.6	3.2	1	4.66666666666667	1
482	729	Chile	19	male	1 to 2 years	daily	3	3	daily	daily	monthly	weekly	4	2.5	1	4	2	1	3	2	4	5	2	3	4	2	1	1	4	3	1	1	4	4	5	5	4	4	5	2	1	1	3	4.25	1.8	4.4	1	3.33333333333333	1
483	730	Netherlands	27	male	1 to 2 years	daily	5	5	daily	daily	monthly	daily	4	3	1	5	5	5	5	5	5	5	5	1	5	1	1	5	5	5	1	1	1	5	5	5	5	1	5	1	1	5	5	3	4.2	4.2	3	5	1
484	731	United States	23	female	7 to 12 months	daily	5	5	daily	daily	weekly	daily	4	3.5	2	5	4	5	5	5	5	5	5	2	5	4	2	1	3	2	1	1	3	5	5	5	5	2	3	1	1	1	1	3.5	4.2	4.2	1.25	5	1
485	737	United States	23	female	7 to 12 months	daily	5	4	weekly	weekly	monthly	monthly	3	2	2	5	2	2	4	1	1	5	4	4	1	1	1	1	4	1	1	1	2	5	5	4	4	4	2	1	1	1	1	4.25	2.2	3	1	4.33333333333333	1
486	739	Canada	18	male	2 to 5 years	daily	1	4	weekly	weekly	annually	annually	3	1	1	5	1	3	3	2	2	5	4	4	5	1	1	1	4	1	1	1	5	5	3	5	2	4	1	1	1	1	5	4.5	2	3.2	1	3.66666666666667	1
487	740	Canada	22	male	1 to 2 years	daily	4	3	weekly	weekly	monthly	weekly	3	2.5	1	4	4	3	3	2	4	4	5	2	3	1	1	1	4	5	1	1	1	3	3	5	5	3	4	1	1	1	1	3.5	2.6	3	1	4.66666666666667	1
488	747	United States	25	female	7 to 12 months	weekly	4	1	annually	annually	annually	annually	1	1	1	3	5	5	5	3	5	1	4	1	5	1	1	1	1	5	1	1	1	4	4	1	1	1	4	2	1	1	2	1	3.8	3.6	1	2.66666666666667	1
489	751	United States	28	female	7 to 12 months	daily	4	4	daily	daily	annually	monthly	4	1.5	2	5	1	4	4	4	2	5	5	2	4	1	3	2	1	3	1	2	3	4	2	4	5	2	1	1	2	1	1	3.25	3	2.4	2	5	1.5
[truncated: 7 more columns]
